# Supplementary material for: Exploring and validating observations of non‐local species in eDNA samples
Source: Ecol Evol. 2023 Oct 14;13(10):e10612. doi: 10.1002/ece3.10612 (PMC10576249; doi:10.1002/ece3.10612)
Supplement: Supplementary file 1 — Appendix S1 [file ECE3-13-e10612-s006.xlsx]

## Sheet: 2017 full
Exploring and validating observations of non-local species in eDNA samples
Coen Westerduin, Marko Suokas, Tuukka Petäjä, Ulla Saarela, Seppo Vainio, Marko Mutanen
Supporting Information 1. Read counts of the full list of ASVs for all original 95 samples from 2017, with added information on the samples and the identities assigned to the various sequences.								Sample#	301	302	303	304	305	306	307	308	309	311	312	314	315	316	317	318	320	321	322	323	324	325	327	328	329	330	332	333	334	335	336	337	338	339	340	342	343	344	345	346	347
								Type	Frass	Frass	Frass	Frass	Frass	Frass	Frass	Frass	Frass	Frass	Frass	Frass	Frass	Frass	Frass	Frass	Frass	Blue tit	Great tit	Great tit	Willow tit	Great tit	Blue tit	Great tit	Great tit	Great tit	Willow tit	Willow tit	Great tit	Great tit	Great tit	Great tit	Willow tit	Blue tit	Great tit	Blue tit	Great tit	Willow tit	Willow tit	Willow tit	Willow tit
								Collection date	2017-07-03	2017-07-03	2017-06-26	2017-06-26	2017-06-19	2017-06-19	2017-06-19	2017-06-19	2017-07-10	2017-07-10	2017-07-03	2017-07-03	2017-06-26	2017-06-26	2017-06-19	2017-06-19	2017-07-10	2017-07-06	2017-07-02	2017-07-06	2017-06-23	2017-07-03	2017-07-01	2017-07-03	2017-07-02	2017-06-28	2017-06-23	2017-07-05	2017-06-28	2017-07-02	2017-07-02	2017-06-23	2017-06-22	2017-06-24	2017-06-28	2017-06-27	2017-06-29	2017-06-15	2017-06-22	2017-06-19	2017-06-21
Sequence	Phylum	Class	Order	Family	Genus	Species	Match%
AATAGTAGGAACTTCTTTAAGATTATTAATTCGTGCAGAATTAGGTAATCCTGGATCATTAATTGGAGATGACCAAATTTATAATACTATTGTAACAGCTCATGCTTTTATTATAATTTTTTTTATAGTTATGCCAATTATAATT	Arthropoda	Insecta	Lepidoptera	Ypsolophidae	Ypsolopha	parenthesella	100		78	296	73	32	76	18779	16	25257	66	204	5336	0	965	0	456	4463	25685	3171	4778	914	17287	1696	1700	389	4622	6153	98	1985	920	767	1064	208	318	64	159	42	114	775	5388	3249	783
CATAATTGGAACTTCTTTAAGATTATTAATTCGAGCAGAATTAGGGAACCCGGGATCTTTAATTGGAGACGATCAAATTTATAACACTATTGTTACAGCTCATGCTTTTATTATAATTTTTTTTATAGTTATACCTATTATAATT	Arthropoda	Insecta	Lepidoptera	Geometridae	Epirrita	autumnata	100		31	46	14	17	16	21	29	68	0	12	18	19	22	39	22	20	9	20	0	32	2160	13	11843	15	0	9640	40	0	4108	19	0	14411	1018	1189	4160	7619	645	299	3778	1079	1985
TATAGTAGGAACTTCATTAAGACTATTAATTCGTGCTGAATTAGGAAATCCGGGATCTTTAATCGGAGATGATCAAATTTATAATACTATTGTTACAGCTCATGCTTTTATTATAATTTTTTTCATAGTTATACCTATTATAATT	Arthropoda	Insecta	Lepidoptera	Noctuidae	Hyppa	rectilinea	100		21	13	8	24	5	13	21	24	5	9	10	16	23	22	53	11	12	16	19	17776	12	16	11	3247	15	9	20	13	10	16	11	15	322	20	9595	17	120	6	308	942	7
TATAGTAGGAACTTCATTAAGATTATTAATTCGAGCTGAATTAGGAAATCCTGGATCTTTAATTGGAGATGATCAAATTTATAATACCATTGTCACAGCTCACGCTTTTATTATAATTTTTTTTATGGTTATGCCAATTATAATT	Arthropoda	Insecta	Lepidoptera	Tortricidae	Zelotherses	unitana	100		17	15	0	0	10	11	14	18	0	8	16	13	11	12	11	10	14	10	12	489	30	46	13	6	9	8	10	9	6	6	14	145	7	11	6	20	17	14	9	1378	6
TATAATTGGAACTTCACTAAGTTTATTAATTCGAGCTGAATTAGGTAATCCTGGCTCTTTAATTGGGGATGACCAAATTTACAACACTATTGTTACAGCACATGCTTTTATTATAATTTTTTTTATAGTTATACCAATTATAATT	Arthropoda	Insecta	Lepidoptera	Geometridae	Operophtera	brumata	100		12	15	3	7	73	182	13	64	4	10	9	6	13	6	9	8	6	23	4820	8	26	11	12	10	8	13	31	12	2673	5325	12	194	152	8	1874	12347	12029	127	2354	16	12
AATAGTAGGAACTTCTTTAAGATTATTAATTCGTGCAGAATTAGGTAATCCTGGATCATTAATTGGAGATGATCAAATTTATAATACTATTGTAACAGCTCATGCTTTTATTATAATTTTTTTTATAGTTATGCCAATTATAATT	Arthropoda	Insecta	Lepidoptera	Ypsolophidae	Ypsolopha	parenthesella	100		0	1259	37	0	0	610	0	906	451	12317	14457	49	58	32	853	0	695	6162	1303	0	620	0	1910	0	0	0	0	6692	98	598	0	67	130	0	0	0	0	76	325	1303	299
AATAGTAGGAACTTCTTTAAGAATTTTAATTCGATCAGAGTTAGGTAACCCTGGATCATTAATTGGAGATGATCAAATTTATAATGTAATTGTTACAGCTCATGCTTTTATTATAATTTTTTTTATAGTAATACCAATTATAATT	Arthropoda	Insecta	Lepidoptera	Eriocraniidae	Eriocrania	semipurpurella	100		17	10066	5684	28366	241	325	8	19	11	8	72	19326	37	12	190	244	17	8	12	14	3285	11	144	8	0	0	21	35	139	14	277	32	133	18	38	18	0	0	341	2318	192
AATAGTAGGAACTTCTTTAAGATTATTAATTCGAGCAGAATTAGGTAACCCTGGATCTTTAATTGGTGATGATCAAATTTATAATACTATTGTAACTGCTCATGCTTTTATTATAATTTTTTTTATAGTAATACCTATTATAATT	Arthropoda	Insecta	Lepidoptera	Geometridae	Arichanna	melanaria	100		31	0	10	25	8	0	29	0	0	0	16	21	18	10	10	0	23	13	0	20	14	17	0	0	0	18	0	0	10	11	10	12	17424	0	0	0	17	7	520	7	0
AATAATTGGAACTTCATTAAGATTATTAATTCGAGCAGAATTAGGAAACCCAGGATCTTTAATTGGAGATGATCAAATTTACAATACAATTGTTACAGCTCATGCTTTTATCATAATTTTTTTTATAGTCATACCAATTATAATT	Arthropoda	Insecta	Lepidoptera	Geometridae	Geometra	papilionaria	100		13	0	0	5	129	0	0	7	0	5	7	5	4	0	210	218	0	0	0	0	790	0	0	368	0	7	6	661	0	0	0	1205	5	104	7	7	26	0	34	0	4
TATAGTCGGAACTTCCCTAAGTCTTTTAATTCGAGCAGAATTGGGGAACCCAGGGTCATTAATTGGAGATGATCAAATTTATAACACTATTGTGACAGCTCATGCTTTTATTATAATTTTTTTTATAGTTATACCCATCATAATT	Arthropoda	Insecta	Lepidoptera	Geometridae	Crocallis	elinguaria	100		7	3	0	7	55	5	9	5	0	0	0	4	8	0	7	0	5	2	0	8	8	5	0	8	9018	7	2	10	139	0	7	605	0	5	1414	5	8606	7	130	0	6
TATAATTGGTACCTCTTTAAGATTATTAATTCGAGCTGAATTAGGAAACCCCGGATCTTTAATTGGAGATGATCAAATTTATAATACTATTGTAACTGCTCATGCTTTTATTATAATTTTTTTTATAGTTATGCCTATTATAATT	Arthropoda	Insecta	Lepidoptera	Tortricidae	Epinotia	tenerana	100		14	0	0	0	9	0	0	0	0	5	28	0	0	0	0	0	0	0	0	0	0	0	0	7	0	0	0	0	0	0	7	0	0	0	0	0	24	53	5	0	0
AATAGTGGGTATAATACTCAGTATAATTATTCGTATTGAACTTAATCAACCAGGTTCATTCTTAGGAAATGACCAAATTTATAATGTAATTGTTACATCTCATGCATTTGTTATAATTTTTTTTATAGTTATACCAATTATAATT	Arthropoda	Insecta	Hemiptera	Cicadellidae	Oncopsis	tristis	100		26	101	138	0	16067	78	7365	7	4	0	0	31	4	55	7	10813	30	5	0	0	0	0	0	7	0	2	226	0	4	0	4	0	3	36	38	16	22	151	848	869	0
TGGAACGTTATTATCTTTATTAATACGTTTGGAATTAGCTTATCCTGGAAACCAATTTTTTTTAGGAAATCATCAATTATATAATGTCGTTGTCACGGCGCATGCTTTTTTAATGATTTTTTTTATGGTTATGCCAGTTTTAATT	No match								0	43	293	5	2	168	2968	0	218	13	3	0	549	23870	219	1065	527	3	4	0	0	0	1454	0	3	0	2	0	0	2	0	0	0	23	4	9	181	2	0	792	0
TTTAATAGGAACTTCTTTAAGTTTATTAATTCGAATAGAATTAGGAAACCCTGGATCATTAATTGGTGATGACCAAATTTATAATACTATTGTAACTGCTCATGCATTTATTATAATCTTTTTTATAGTAATACCAATTATAATT	Arthropoda	Insecta	Lepidoptera	Tortricidae	Exapate	congelatella	100		5	30	0	0	0	0	0	4	10200	18348	91	0	3	0	0	0	0	0	0	0	0	0	0	0	0	0	0	0	0	0	0	0	0	0	2	0	0	4	0	0	235
AATAGTTGGAACTTCCTTAAGATTATTAATTCGAACAGAATTAGGAATACCTGGCTCTTTAATTGGAAATGATCAAATTTATAATACAATTGTAACAGCACATGCTTTTATCATAATTTTTTTTATAGTAATACCAATTATAATT	Arthropoda	Insecta	Lepidoptera	Incurvariidae	Incurvaria	pectinea	100		23631	1024	98	0	34	0	0	6	0	9	228	0	6	0	0	0	0	3	0	0	0	2446	856	0	0	3887	4	16	94	0	18	79	0	0	0	3	36	0	563	0	0
AATAGTCGGTACTTCATTAAGATTATTGATTCGGGCAGAATTAGGAAATCCTGGATCTTTAATTGGAGATGACCAAATTTACAATACTATTGTAACTGCTCATGCTTTTATTATAATTTTCTTCATAGTTATACCTATTATAATT	Arthropoda	Insecta	Lepidoptera	Geometridae	Ematurga	atomaria	100		0	0	0	0	0	0	0	4	0	0	7	0	0	0	0	0	0	0	0	0	0	0	0	0	0	0	0	0	3	0	0	7	0	0	3	0	0	4	0	0	0
AATAGTTGGAACATCATTAAGAATTTTAATTCGTGCTGAATTAAGACAACCAGGAATATTTATTGGTAATGACCAAATTTATAATGTAATTGTTACAGCACATGCTTTTATTATAATTTTTTTTATAGTAATACCTATTATAATT	Arthropoda	Insecta	Diptera	Culicidae	Ochlerotatus	sp.	100		3	2	10	0	4	2	97	4	0	3	5	19	11	0	0	468	17	3	4	5	0	21140	0	201	0	3	4	6	134	966	109	0	0	0	26	0	12	227	852	553	74
AATAGTAGGAACTTCTTTAAGAATTTTAATTCGGTCAGAATTAGGAAACCCTGGTTCATTAATTGGAGACGATCAAATTTATAACGTAATTGTTACAGCTCATGCTTTTATTATAATTTTTTTTATAGTAATACCAATTATAATT	Arthropoda	Insecta	Lepidoptera	Eriocraniidae	Eriocrania	semipurpurella	100		7	4	0	9	0	81	0	6	0	5	0	0	98	11	0	5	0	6	5	0	134	8	0	0	15	7	20381	15	211	525	0	51	97	337	4	8	0	267	731	1670	41
AATAATTGGAACTTCTTTAAGATTATTAATTCGAGCTGAATTAGGAAACCCAGGATCTTTAATTGGAGATGATCAAATTTATAATACTATTGTAACTGCTCATGCTTTTATTATAATTTTTTTCATAGTTATACCTATTATAATT	Arthropoda	Insecta	Lepidoptera	Geometridae	Hydriomena	furcata	100		0	0	0	0	0	0	0	0	0	12	0	0	0	0	16	20	0	0	8015	282	0	25	0	0	0	0	0	0	4356	7092	180	62	0	0	0	0	0	0	0	299	0
AATAGTTGGTACTTCTTTAAGTATATTAATTCGAGCTGAATTAGGTCATCCAGGAGCTTTAATTGGAGATGATCAAATTTATAATGTAATTGTTACTGCACATGCTTTTGTAATAATTTTTTTTATAGTAATACCTATTATAATT	Arthropoda	Insecta	Diptera	Rhagionidae	Rhagio	scolopaceus	100		0	0	0	11	0	0	4	0	0	0	0	0	0	0	0	0	32	0	0	0	5	8	0	13896	0	0	0	15	237	0	844	0	0	0	0	0	65	665	0	0	85
AATAGTAGGAACTTCTTTAAGATTATTAATTCGAGCTGAATTAGGTAATCCTGGGTCATTAATTGGAGATGATCAAATTTATAATACTATTGTTACTGCTCACGCATTTATTATAATTTTTTTCATAGTAATACCAATTATAATT	Arthropoda	Insecta	Lepidoptera	Argyresthiidae	Argyresthia	retinella	100		0	0	342	42	0	0	0	0	3	0	0	0	14441	263	13034	3443	0	0	0	0	10	0	0	7	0	0	0	7	0	0	0	0	0	0	0	0	0	0	0	0	0
AATAGTCGGTACTTCCTTAAGTTTATTAATTCGAGCAGAATTAGGAAATCCAGGACAATTAATTGGAGATGATCAAATTTATAATACTATTGTCACAGCTCACGCTTTTATTATAATTTTTTTCATAGTTATACCTATTATAATC	Arthropoda	Insecta	Lepidoptera	Gelechiidae	Anacampsis	blattariella	100		9	205	0	3	10258	42	3	6	29	7	620	14	50	18	4	350	15	4	0	0	0	0	6	0	2	0	133	33	399	0	454	76	0	0	92	5	3	141	45	1150	251
TATAGTTGGAACATCCCTCAGAATTTTAATTCGTTCAGAACTAGGAAATCCTGGATCATTAATCGGAGATGATCAAATTTATAATGTAATTGTTACAGCCCATGCTTTTGTAATAATTTTTTTTATAGTAATGCCAGTAGTAATC	Arthropoda	Insecta	Coleoptera	Staphylinidae	Anthophagus	omalinus	100		0	131	4	2	0	0	0	0	0	0	0	0	0	0	3	0	0	5	0	0	0	0	2	3	8	0	0	0	0	0	2	0	0	0	2	0	4	2	0	0	0
AATAGTAGGAACTTCTTTAAGCTTACTAATTCGAGCAGAATTAGGATCTTCAGGTTCTTTAATTGGTGATGATCAAATTTATAATACAATTGTTACAGCTCACGCTTTTATCATAATTTTCTTTATAGTAATACCAATTATAATT	Arthropoda	Insecta	Lepidoptera	Lasiocampidae	Poecilocampa	populi	100		9	0	0	0	0	0	3	0	0	3	0	0	0	0	0	4	0	0	0	7	0	0	0	304	2	0	2	0	3	1025	0	3143	0	0	0	3	0	0	0	4	5
AATAGTTGGAACTTCATTAAGTATATTAATTCGAGCCGAACTTGGACACCCTGGAGCTTTAATTGGAGATGATCAAATTTATAATGTGATTGTCACTGCTCATGCTTTTGTAATAATTTTTTTTATGGTAATACCTATTATAATC	Arthropoda	Insecta	Diptera	Pediciidae	Pedicia	rivosa	100		5	0	0	0	3	0	0	0	0	0	3	0	4	0	0	4	3	2	2694	0	4	0	0	0	4	0	0	0	0	0	13957	0	0	0	0	0	0	0	0	0	4253
AATAGTCGGTACATCTCTAAGTTTATTAATTCGAGCTGAATTAGGAAACCCCGGTTCATTATTAGGAGATGATCAAATTTATAATACTATTGTTACAGCTCATGCTTTCATTATAATTTTCTTTATAGTTATACCAATCATAATT	Arthropoda	Insecta	Lepidoptera	Tortricidae	Adoxophyes	orana	100		3759	1414	202	0	0	30	0	0	2865	11	1682	9	9	16	584	0	64	2	1120	0	0	0	445	402	0	7	0	2608	0	4	0	0	0	0	0	4	8	0	0	0	56
AATAGTAGGAACATCTTTAAGATTACTTATTCGAGCTGAATTAGGAAACCCAGGATCATTAATTGGAGATGATCAAATTTATAATACTATTGTAACAGCACATGCATTTATTATAATTTTCTTTATAGTTATACCAATTATAATT	Arthropoda	Insecta	Lepidoptera	Tortricidae	Pandemis	cerasana	100		24	12	0	0	0	43	16	0	0	0	76	0	0	0	34	0	0	0	47	0	863	0	785	8	716	0	0	257	0	0	0	354	0	305	0	0	0	0	0	24	705
AATAGTTGGGACAGCAATAAGAGTATTAATTCGAATAGAATTAGGTCAAGTAGGTAAATTTTTAGGTGATGATCATTTATATAATGTGATTGTAACTGCGCATGCTTTTGTTATAATTTTTTTTATAGTAATACCTATTTTAATT	Arthropoda	Arachnida	Araneae	Philodromidae	Philodromus	cespitum	100		0	0	0	0	0	0	0	2	0	0	0	0	0	0	0	0	5	92	0	0	2	0	0	0	0	0	0	0	0	0	4	0	0	0	22	0	0	53	2	0	4
AATAGTAGGAACTTCATTAAGATTATTAATTCGAGCTGAATTAGGTAACCCCGGATCTTTAATTGGAGATGATCAAATTTATAATACTATTGTTACAGCTCATGCTTTTATTATAATTTTTTTTATAGTTATACCAATCATAATT	Arthropoda	Insecta	Lepidoptera	Erebidae	Catocala	nymphagoga	100		0	0	0	0	0	0	0	0	0	7	0	0	0	0	252	0	17	0	0	0	145	0	428	0	0	0	23	35	0	505	562	115	39	37	0	0	103	157	366	764	346
AATAGTAGGTATAATACTTAGTATAATCATTCGTATTGAACTTAATCAACCAGGTTCATTCTTAGGAAATGACCAAATTTACAATGTAATTGTTACATCTCATGCATTTGTTATAATTTTTTTTATAGTTATACCTATTATAATT	Arthropoda	Insecta	Hemiptera	Cicadellidae	Oncopsis	flavicollis	100		0	0	0	5	312	36	12392	7	0	9	0	0	0	94	0	227	0	0	0	0	6	0	1980	0	6	0	0	26	0	0	4	121	0	0	0	0	10	570	0	1225	330
AATAGTGGGAACATCTCTAAGTTTACTAATTCGAGCTGAATTAGGGAATCCTGGATCATTAATCGGAAATGATCAAATTTATAATACTATTGTTACAGCTCATGCATTTATCATAATTTTTTTTATAGTTATACCAATTATAATT	Arthropoda	Insecta	Lepidoptera	Erebidae	Lymantria	dispar	100		0	0	157	0	0	0	0	0	0	0	0	2	0	0	5	0	0	0	0	0	0	0	0	0	0	0	0	22	0	304	0	50	0	0	0	0	9	129	1168	784	0
AATAATTGGAACTTCATTAAGAATTTTAATTCGAGCAGAGCTTGGTCATCCGGGGGCATTAATTGGAGATGACCAAATCTATAATGTTATTGTAACAGCTCATGCATTTATTATAATTTTCTTTATAGTAATACCTATTATAATT	Arthropoda	Insecta	Diptera	Tipulidae	Tipula	sintenisi	100		0	0	0	0	0	0	3	0	0	0	0	0	0	0	0	0	0	0	0	14	405	0	0	0	0	4	0	0	3	286	0	0	3995	0	0	0	15	0	0	0	0
AATAGTTGGAACTTCTTTAAGACTATTAATTCGAGCAGAATTGGGTAACCCAGGATCATTAATTGGGGATGATCAAATCTACAATACTATTGTAACTGCTCATGCTTTTATTATAATTTTTTTTATAGTTATACCCATTATAATT	Arthropoda	Insecta	Lepidoptera	Geometridae	Alcis	repandatus	100		0	0	0	0	0	0	0	0	0	0	0	0	0	6	0	0	0	0	0	0	0	0	0	0	0	0	0	0	0	0	0	0	0	0	22	0	0	0	0	0	0
GATAGTAGGAACCTCATTAAGATTATTAATTCGAGCTGAATTAGGTAACCCAGGGTCATTAATTGGAGATGATCAAATTTATAATACTATTGTAACAGCTCATGCATTTATCATAATTTTTTTTATAGTAATACCAATTATAATT	Arthropoda	Insecta	Lepidoptera	Geometridae	Macaria	loricaria	100		0	0	10	0	0	16	0	10	0	0	0	0	0	0	0	0	0	6478	0	0	0	0	0	0	0	0	15	4183	312	1087	0	0	121	0	0	11	0	0	0	1618	404
AATAGTCGGAACATCTTTAAGTTTATTAATTCGATCAGAATTAGGAAATCCAGGATCATTAATTGGTGATGATCAAATTTATAATGTAATTGTTACCGCTCATGCTTTCATTATAATTTTCTTTATAGTTATACCTATTATAATT	Arthropoda	Insecta	Coleoptera	Cerambycidae	Rhagium	mordax	100		4	14624	0	0	0	0	0	0	0	0	0	0	0	0	0	0	0	0	0	0	0	0	0	0	0	0	0	0	0	0	0	0	0	0	0	0	9	0	0	0	0
AATAGTAGGAACTTCATTAAGACTATTAATTCGTGCTGAATTAGGTACTCCTGGATCTTTAATTGGAGATGATCAAATTTATAATACTATTGTCACAGCACATGCTTTCATCATAATTTTTTTTATAGTAATACCAATTATAATT	Arthropoda	Insecta	Lepidoptera	Lasiocampidae	Dendrolimus	pini	100		3	0	0	0	0	0	0	3	0	0	0	0	0	0	0	0	0	3	0	0	0	0	0	0	0	0	0	0	0	0	0	0	0	0	0	0	0	0	0	0	0
TATAGTGGGAACTTCTCTAAGATTACTAATTCGTGCTGAATTAGGAAATCCAGGATCTTTAATTGGTGACGATCAAATTTACAACACCATTGTTACAGCTCATGCTTTTATTATAATCTTTTTTATGGTTATACCTATTATAATT	Arthropoda	Insecta	Lepidoptera	Noctuidae	Brachylomia	viminalis	100		0	0	0	3	0	0	0	0	0	0	0	0	0	3	0	0	7	0	0	5579	0	229	0	0	0	0	0	0	0	0	0	0	0	0	0	0	0	394	0	0	0
AATAATTGGAACCTCTTTAAGATTACTAATTCGAGCAGAACTAGGGAATCCAGGTTCTTTAATTGGAGATGACCAAATTTATAATACTATCGTAACTGCTCATGCTTTTATCATAATTTTTTTTATAGTTATACCTATTATAATT	Arthropoda	Insecta	Lepidoptera	Tortricidae	Pseudosciaphila	branderiana	100		3	0	0	0	0	0	0	0	0	0	0	2	0	0	0	0	0	0	0	0	0	0	0	0	0	0	0	0	0	0	0	0	0	2615	7	0	0	0	0	0	537
AATAGTGGGGACTTCATTAAGATTATTAATTCGGGCTGAATTAGGAAATCCTGGCTCTTTAATTGGGGATGATCAAATTTATAATACTATTGTAACAGCTCATGCTTTTATTATAATTTTTTTTATAGTTATACCTATTATAATT	Arthropoda	Insecta	Lepidoptera	Geometridae	Scopula	floslactata	99.31		0	0	0	0	6	0	0	0	0	0	0	0	0	0	11	0	0	0	0	0	0	0	0	0	0	0	0	0	0	0	0	0	0	0	0	0	0	0	0	0	0
CATAATTGGAACTTCTTTAAGATTATTAATTCGAGCAGAATTAGGAAACCCAGGATCTTTAATTGGAGACGATCAAATTTATAACACTATTGTTACAGCTCATGCTTTTATTATAATTTTTTTTATAGTTATACCTATTATAATT	Arthropoda	Insecta	Lepidoptera	Geometridae	Epirrita	autumnata	100		0	0	0	0	0	0	0	0	0	0	0	0	0	0	0	0	0	0	281	0	491	0	183	0	118	907	0	0	418	95	239	794	52	202	406	565	0	0	0	73	380
TATAGTTGGTACAGCTATAAGAGTGTTAATTCGAATTGAGTTAGGTCAGCCTGGGAGATTTATTGGTGATGATCAACTTTATAATGTTATTGTGACTGCGCATGCGTTTGTTATAATTTTTTTTATGGTAATACCTATTTTAATC	Arthropoda	Arachnida	Araneae	Araneidae	Araneus	marmoreus	100		2	0	0	0	0	2	0	0	0	0	0	2	0	0	0	0	0	0	0	0	2	0	0	0	0	0	0	0	0	0	0	2	291	0	0	0	0	0	0	3	467
AATAATCGGTACATCATTAAGTATTTTAATTCGAACTGAATTAGGTCATCCTGGATCATTAATTGGAAATGATCAAATTTATAATGTAATTGTAACAGCTCATGCTTTTATTATAATTTTTTTTATAGTAATACCAATTATAATT	Arthropoda	Insecta	Diptera	Tachinidae	Medina	separata	100		4	0	0	0	0	0	0	0	5	0	0	0	0	0	0	0	0	0	0	0	0	0	0	0	0	0	0	0	3	0	0	0	3	0	0	0	0	0	0	0	0
AATAGTAGGAACTTCTTTAAGACTTCTTATTCGTGCTGAATTAGGTAACCCAGGGTCTTTAATTGGAGATGATCAAATTTATAATACTATTGTAACAGCTCATGCTTTCATTATAATTTTTTTTATGGTCATACCTATTATAATT	Arthropoda	Insecta	Lepidoptera	Nolidae	Pseudoips	prasinanus	100		0	0	0	0	0	0	0	0	0	0	3	0	0	0	0	0	0	0	4	0	0	0	0	0	0	0	0	0	0	0	0	0	0	0	0	0	0	0	0	0	0
AATAGTAGGAACATCTTTAAGATTACTTATTCGAGCTGAATTAGGAAATCCAGGATCATTAATTGGAGATGATCAAATTTATAATACTATTGTAACAGCACATGCATTTATTATAATTTTCTTTATAGTTATACCAATTATAATT	Arthropoda	Insecta	Lepidoptera	Tortricidae	Pandemis	cerasana	100		0	0	0	0	0	0	0	0	0	0	0	0	0	0	0	0	0	0	2027	83	223	0	93	0	0	0	0	0	0	0	0	0	0	0	0	0	0	0	0	0	0
AATAGTTGGAACTTCATTAAGATTACTAATTCGAGCTGAATTAGGAAACCCCGGATCTTTAATTGGAGATGATCAAATTTATAATACTATTGTTACAGCACATGCTTTTATTATAATTTTTTTTATAGTTATACCTATTATAATT	Arthropoda	Insecta	Lepidoptera	Noctuidae	Orthosia	incerta	100		0	0	0	0	0	0	0	0	0	0	0	0	0	0	0	0	0	5302	11	3449	0	0	0	14	0	0	0	0	42	478	512	126	0	29	0	0	50	242	728	319	0
AATAGTTGGTACTTCTTTAAGATTGTTAATTCGAGCTGAATTAGGAAATCCCGGCTCATTAATTGGTGATGATCAAATTTATAATACTATTGTAACTGCACATGCTTTCATTATAATTTTTTTTATAGTTATACCTATTATAATT	Arthropoda	Insecta	Lepidoptera	Tortricidae	Orthotaenia	undulana	100		0	9	848	0	0	2003	0	4	6	0	0	0	6	0	45	0	0	0	0	0	0	0	0	0	0	0	0	0	0	0	0	0	0	0	0	0	0	0	0	4	0
AGGGACTATGTTGTCATTATTCATAAGGCTAGAATTGGCCTACCCTGGAAATCAATTTTTTTTAGGAAATCACCAGCTTTATAACGTAGTGGTAACGGCACACGCCTTTATTATGATTTTTTTCATGGTCATGCCAATTTTAATT	No match								25	70	1335	0	0	198	0	0	2	54	217	0	104	1501	2855	0	311	0	0	0	0	0	0	0	0	2	0	0	0	0	0	0	0	0	0	0	0	0	0	0	0
TATAGTGGGAACTTCTCTAAGATTACTAATTCGTGCTGAATTAGGGAATCCAGGATCTTTAATTGGTGACGATCAAATTTACAACACCATTGTTACAGCTCATGCTTTTATTATAATCTTTTTTATGGTTATACCTATTATAATT	Arthropoda	Insecta	Lepidoptera	Noctuidae	Brachylomia	viminalis	100		25	4	0	0	0	4	0	0	2	0	0	0	0	0	0	0	0	4	0	0	0	0	0	0	0	0	6	0	0	0	0	0	0	0	0	0	0	0	0	0	0
AATAATTGGAACATCTTTAAGTTTATTAATTCGAGCCGAATTAGGAAATCCGGGATCTTTAATTGGAGATGATCAAATTTATAATACTATTGTTACAGCTCATGCTTTTATTATAATTTTCTTCATAGTAATACCTATTATAATT	Arthropoda	Insecta	Lepidoptera	Geometridae	Xanthorhoe	annotinata	100		0	0	0	0	0	0	0	0	0	0	0	0	0	0	0	0	5	0	0	0	0	0	0	0	0	0	0	0	0	0	0	0	0	0	0	0	0	0	0	0	0
AATAGTAGGAACATCTTTAAGTTTATTAATTCGAGCAGAATTAGGTAATCCTGGATCTTTAATTGGAGACGATCAAATTTATAACACTATTGTAACAGCTCATGCTTTTATTATAATTTTTTTCATAGTGATGCCAATTATAATT	Arthropoda	Insecta	Lepidoptera	Geometridae	Biston	stratarius	100		0	0	0	0	0	82	0	4	0	0	0	0	0	0	0	0	0	0	0	0	0	0	0	0	0	0	0	0	0	810	275	0	0	0	0	0	34	0	0	1112	0
AATAGTAGGAACTTCATTAAGAATTTTAATTCGAGCAGAGCTTGGTCACCCAGGGGCATTAATTGGAGATGATCAAATTTATAATGTTATTGTTACTGCACATGCTTTTATTATAATTTTTTTTATAGTTATACCTATTATAATT	Arthropoda	Insecta	Diptera	Tipulidae	Prionocera	sp.	100		0	0	0	0	0	0	0	0	0	0	0	0	0	0	0	0	0	0	4	0	0	0	0	0	0	0	0	0	0	0	0	3576	0	0	0	8	0	0	0	0	5096
AATAGTGGGAACATCTCTAAGTTTACTAATTCGAGCTGAATTAGGAAATCCTGGATCATTAATCGGAAATGATCAAATTTATAATACTATTGTTACAGCTCATGCATTTATCATAATTTTTTTTATAGTTATACCAATTATAATT	Arthropoda	Insecta	Lepidoptera	Erebidae	Lymantria	dispar	100		0	0	0	0	0	0	0	0	0	0	0	0	0	0	0	0	0	0	0	0	0	0	0	0	0	0	6	0	0	0	0	0	0	0	0	0	0	272	0	0	0
AATAGTAGGAACATCTCTCAGTTTATTAATTCGAACTGAGTTAGGAAATCCAGGATCTTTAATTGGAGATGATCAAATTTATAATACAATTGTCACAGCTCATGCTTTCATTATAATTTTTTTTATAGTTATACCTATTATAATT	Arthropoda	Insecta	Lepidoptera	Nymphalidae	Nymphalis	antiopa	100		3	0	0	39	0	4	0	3	0	0	0	3	0	0	0	0	0	2	0	0	5	15	0	0	34	7	0	0	0	3	0	0	0	6	0	0	0	10719	0	165	0
AATAGTAGGAACTTCTTTAAGATTATTAATTCGAGCAGAATTAGGTAACCCAGGCTCTTTAATTGGAGATGATCAAATTTACAATACTATTGTAACTGCACATGCTTTTATTATAATTTTTTTTATAGTTATACCAATCATAATT	Arthropoda	Insecta	Lepidoptera	Geometridae	Lycia	hirtaria	100		9	0	3334	0	0	0	0	0	0	0	0	0	0	0	0	0	0	0	0	0	0	0	0	0	0	0	0	0	182	0	0	0	0	0	0	0	0	87	0	0	94
GATAGTAGGAACTTCTTTAAGATTATTAATTCGAGCTGAATTAGGAAATCCTGGATCTTTAATTGGAGATGATCAAATTTATAACACCATTGTTACAGCACATGCTTTCATTATAATTTTTTTTATAGTTATACCTATTATAATT	Arthropoda	Insecta	Lepidoptera	Noctuidae	Protolampra	sobrina	100		0	0	0	0	0	0	0	0	0	0	0	0	0	0	0	0	0	0	0	0	0	0	0	0	0	0	0	0	0	0	3	0	0	0	0	0	20	0	0	0	0
AATAATTGGATCATCATTAAGAATAATAATTCGAATAGAATTAAGACAAATTAACTCAATCATTAATAATAATCAACTTTATAATGTAATTATTACAATTCATGCATTTATTATAATTTTTTTTATAACAATACCTATTGTTATT	Arthropoda	Insecta	Hemiptera	Adelgidae	Pineus	sp.	100		9	25	192	0	4	2327	0	0	0	3	6688	0	0	5	72	824	2	0	0	0	0	0	0	0	0	0	0	0	0	2	0	0	0	2	0	2	0	0	0	0	0
AATATTAGGAACCTCATTAAGATTGTTAATCCGAGCTGAATTAGGTAACCCAGGATCATTAATTGGAGATGACCAAATTTATAATACCATTGTAACAGCTCACGCCTTTATTATAATTTTTTTTATAGTAATACCCATTATAATC	Arthropoda	Insecta	Lepidoptera	Geometridae	Macaria	brunneata	100		0	0	0	0	0	0	0	0	0	0	0	0	0	0	0	0	0	0	0	0	0	0	0	0	0	0	0	0	0	0	0	0	0	10217	0	3	0	0	0	0	0
CATAATTGGAACTTCTTTAAGATTATTAATTCGAGCAGAATTAGGGAACCCAGGATCTTTAATTGGAGACGATCAAATTTATAACACTATTGTTACAGCTCATGCTTTTATTATAATTTTTTTTATAGTTATACCTATTATAATT	Arthropoda	Insecta	Lepidoptera	Geometridae	Epirrita	autumnata	100		0	0	0	0	0	0	0	0	0	0	0	0	0	0	0	0	0	0	144	0	0	0	0	0	0	0	0	0	0	0	0	1361	0	2007	200	0	0	0	0	0	1247
AATAGTAGGAACTTCTTTAAGATTATTAATTCGAGCTGAATTAGGTAATCCTGGGTCATTAATTGGAGATGATCAAATTTATAATACTATTGTTACTGCTCACGCATTTATTATAATTTTTTTCATAGTAATACCTATTATAATT	Arthropoda	Insecta	Lepidoptera	Argyresthiidae	Argyresthia	retinella	100		0	0	0	0	62	0	0	33	0	0	0	0	834	0	3600	4151	0	0	0	0	0	0	0	0	0	0	0	0	0	0	0	0	0	0	0	0	0	102	557	0	0
AATAGTAGGGACTTCTTTAAGAATTTTAATTCGAGCAGAATTAGGACACGCGGGATCACTAATCGGTGATGATCAAATTTATAATGTAATTGTAACAGCTCATGCTTTTGTAATAATTTTTTTTATAGTAATACCTATTTTAATT	Arthropoda	Insecta	Diptera	Chironomidae	Nanocladius	rectinervis	100		0	0	0	2	0	0	0	0	0	2	0	0	0	0	13	0	2	0	0	0	0	0	0	0	0	0	2	0	0	0	0	0	0	0	0	0	0	0	0	0	4
AATAGTAGGAACTTCCTTAAGATTATTAATTCGAGCCGAATTAGGAAATCCCGGATCTTTAATTGGAGATGATCAAATTTATAATACTATTGTTACAGCACATGCTTTTATTATAATTTTTTTTATAGTTATACCTATTATAATT	Arthropoda	Insecta	Lepidoptera	Noctuidae	Rileyiana	fovea	100		0	0	0	0	26	0	0	0	0	0	0	0	0	0	31	0	0	0	0	0	0	0	284	0	0	0	0	0	0	118	0	15	76	18	88	38	0	60	610	0	0
TATAGTAGGTACAGCGATGAGAGTATTGATTCGAATAGAATTAGGACAAACTGGTCATTTTTTGGGTAATGACCATTTATATAATGTAATTGTTACTTCTCATGCTTTTATTATGATTTTTTTTATAGTAATACCTATTATAATT	Arthropoda	Arachnida	Araneae	Salticidae	Neon	reticulatus	100		0	0	0	0	0	0	0	0	0	0	0	0	0	0	0	0	0	0	0	0	0	0	0	0	0	0	0	0	0	0	0	0	0	0	0	0	3	0	0	0	0
TATAGTAGGAACTTCTCTTAGTTTATTAATCCGAGCTGAATTAGGAAATCCAGGATCATTAATTGGAAATGATCAAATTTATAATACGATTGTAACAGCTCATGCTTTTATTATAATTTTCTTTATAGTTATACCAATTATAATT	Arthropoda	Insecta	Lepidoptera	Erebidae	Lymantria	monacha	100		0	0	0	0	0	0	0	0	0	0	0	0	0	0	0	0	0	0	0	0	0	0	0	0	0	0	0	0	0	0	0	0	0	0	0	0	0	115	0	0	377
AATAGTAGGAACTTCTTTAAGATTATTAATTCGAGCAGAATTAGGAAACCCAGGATCATTAATTGGAGATGATCAAATTTATAATACTATTGTTACAGCACACGCTTTCATTATAATTTTTTTTATAGTTATACCTATTATAATT	Arthropoda	Insecta	Lepidoptera	Noctuidae	Xestia	baja	100		0	0	0	0	0	0	0	0	0	0	0	0	0	0	0	0	0	0	0	0	0	0	0	0	0	0	0	0	0	0	0	0	0	0	22	0	0	0	0	0	0
TATAGTTGGAACTGCAATAAGCGTATTAATTCGTATGGAGTTAGGTCAAGTTGGTAAATTTTTAGGTGATGATCATTTATATAATGTAATTGTTACTGCTCATGCATTTGTTATGATTTTCTTTATAGTTATACCTGTTTTGATT	Arthropoda	Arachnida	Araneae	Philodromidae	Tibellus	sp.	100		0	0	0	0	0	0	0	0	0	0	0	0	0	0	0	0	0	0	0	2	0	0	0	0	0	0	0	0	0	1579	0	0	0	0	0	2	0	0	0	0	0
GATAGTGGGAACTTCTTTAAGATTATTAATTCGAGCTGAATTAGGAAACCCTGGATCCTTAATTGGTGATGATCAAATTTATAATACTATTGTTACAGCACATGCTTTTATTATAATTTTCTTTATAGTTATACCTATTATAATT	Arthropoda	Insecta	Lepidoptera	Noctuidae	Coenophila	subrosea	100		0	0	0	0	0	0	0	0	0	0	0	0	0	0	0	0	0	0	0	0	0	0	0	314	0	0	0	0	0	0	0	0	0	0	0	0	0	0	5	0	0
TATAGTTGGTACAGCTATAAGAGTGTTAATTCGAATTGAGTTAGGTCATCCTGGGAGATTTATTGGTGATGATCAACTTTATAATGTTATTGTGACTGCGCATGCGTTTGTTATAATTTTTTTTATGGTAATACCTATTTTAATC	Arthropoda	Arachnida	Araneae	Araneidae	Araneus	marmoreus	100		0	0	0	0	0	0	0	0	0	0	0	0	0	0	0	0	0	0	0	0	0	0	65	0	0	0	0	0	0	0	0	0	0	0	0	0	5	223	0	0	388
AATAGTAGGTACTTCCCTTAGTATCTTAATTCGAGCTGAACTTGGCCACGCAGGTTCTTTAATTGGAGATGATCAAATTTATAATGTTATTGTTACAGCTCATGCTTTTGTAATAATTTTTTTCATAGTTATACCTATTTTAATT	Arthropoda	Insecta	Diptera	Chironomidae	Gymnometriocnemus	kamimegavirgus	100		0	0	0	0	0	0	2754	0	0	0	0	0	0	0	0	0	0	0	3	3	0	0	0	0	0	0	0	0	0	0	0	0	205	0	2	0	0	0	0	0	0
AATAGTAGGAACATCTTTAAGATTACTTATTCGAGCTGAATTAGGAAATCCAGGATCATTAATTGGAGATGATCAAATTTATAATACTATTGTAACAGCACATGCATTTATTATGATTTTCTTTATAGTTATACCAATTATAATT	Arthropoda	Insecta	Lepidoptera	Tortricidae	Pandemis	cerasana	99.31		0	0	0	0	34	0	0	0	0	0	0	0	0	0	0	0	0	24	0	0	0	0	0	0	0	0	7	0	0	831	0	0	0	0	0	0	0	0	0	1135	0
TATAGTAGGAACATCTTTAAGATTATTAATTCGAGCTGAACTAGGAAATCCAGGTTCATTAATCGGAGATGATCAAATTTATAATACTATTGTTACAGCACATGCATTTATTATAATTTTTTTTATAGTTATACCTATTATAATT	Arthropoda	Insecta	Lepidoptera	Tortricidae	Ptycholoma	lecheanum	100		0	0	0	0	0	0	0	0	0	0	0	0	0	0	0	0	0	0	0	0	42	0	921	1171	40	0	0	0	0	0	0	0	0	21	33	0	0	0	329	0	1114
AATAGTTGGAACTTCATTAAGATTATTAATTCGAGCTGAATTAGGAAACCCCGGATCTTTAATTGGAGATGATCAAATTTATAATACTATTGTTACAGCTCATGCTTTTATTATAATTTTTTTTATAGTTATACCTATTATAATT	Arthropoda	Insecta	Lepidoptera	Noctuidae	Orthosia	gothica	100		0	0	0	0	94	0	0	0	0	0	0	0	0	0	0	0	0	0	0	0	0	0	0	0	2063	0	0	0	125	0	0	0	0	0	63	0	0	96	0	0	0
TGGAACGTTATTATCTTTATTAATACGTTTGGAATTAGCTTATCCTGGAAACCAATTTTTTTTAGGAAATCATCAATTATATAATGTCGTTGTCACGGCGCATGCTTTTTTAATGATTTTTTTTATGGTGATGCCAGTTTTAATT	No match								0	0	2417	0	0	0	0	0	367	0	0	0	87	2524	0	640	0	0	0	0	0	0	0	0	0	0	0	0	0	0	0	0	0	0	0	0	0	0	0	0	0
TATAGTAGGAACAAGATTAAGTATTTTAATTCGTATCGAACTAGGCCAACCTGGCCTTTTCTTAGAAGATGACCAAACTTATAATGTTATTGTAACAGCTCACGCTTTTATTATAATTTTCTTCATAATTATACCAATCATAATT	Arthropoda	Insecta	Psocodea	Caeciliusidae	Valenzuela	flavida	100		0	0	0	0	0	0	0	0	0	2	0	0	0	0	0	0	0	0	0	0	0	0	0	0	0	0	0	0	0	0	0	0	3	0	0	0	0	0	0	0	0
TATAATCGGAACTTCACTAAGTTTATTAATTCGAGCTGAATTAGGTAACCCTGGCTCTTTAATTGGGGATGACCAAATTTACAACACTATTGTTACAGCACATGCTTTTATTATAATTTTTTTTATAGTTATACCAATTATAATT	Arthropoda	Insecta	Lepidoptera	Geometridae	Operophtera	brumata	100		0	0	0	0	0	0	0	0	0	0	0	0	0	0	0	0	0	0	0	0	0	0	0	0	0	0	0	0	3746	0	0	0	0	0	0	163	0	0	0	0	0
AATATTAGGAACATCTTTAAGAATTTTAATTCGAATAGAATTAGGAACTCCAGGATCTTTAATTGGAGACGATCAAATTTATAATACTATTGTAACAGCTCATGCTTTTATTATAATTTTTTTTATAGTTATACCTATTATAATT	Arthropoda	Insecta	Lepidoptera	Lycaenidae	Callophrys	rubi	100		0	0	0	0	0	0	0	0	0	0	0	0	0	0	0	0	0	0	0	0	0	0	0	0	0	0	0	0	0	0	0	0	0	0	0	0	0	0	0	0	0
AATAGTTGGAACTTCTTTAAGATTATTAATTCGAGCTGAGTTAGGAAATCCGGGATCACTAATTGGTGATGATCAAATTTATAACACTATTGTAACTGCTCATGCTTTTATTATAATTTTTTTTATGGTAATACCTATTATAATT	Arthropoda	Insecta	Lepidoptera	Tortricidae	Apotomis	sp.	100		0	0	0	0	0	0	0	0	0	0	0	0	0	0	0	0	0	2235	69	0	0	0	0	194	0	0	0	323	209	0	0	65	49	0	26	0	0	0	0	915	123
AATAGTGGGAACATCTCTTAGATTACTAATTCGAGCAGAATTAGGTAATCCAGGATCTTTAATTGGAGATGATCAAATTTATAACACCATTGTAACAGCTCATGCATTTATTATAATTTTTTTTATAGTTATACCAATTATAATT	Arthropoda	Insecta	Lepidoptera	Crambidae	Udea	prunalis	99.31		0	0	0	0	0	0	0	0	0	0	9	0	0	0	0	0	0	0	0	0	0	0	0	0	0	0	0	0	0	0	0	0	0	0	0	0	0	0	0	0	0
AATAGTGGGAACATCTCTAAGTTTACTAATTCGAGCTGAATTAGGGAATCCTGGATCATTAATCGGAAATGATCAAATTTATAATACTATTGTTACAGCTCATGCATTTATCATAATTTTTTTTATAGTTATACCTATTATAATT	Arthropoda	Insecta	Lepidoptera	Erebidae	Lymantria	dispar	99.31		0	0	0	0	0	0	0	0	0	0	0	0	0	0	0	0	0	0	0	0	0	0	0	0	0	0	0	0	0	0	0	0	0	15	0	0	0	0	0	0	0
GAATAGTGGGAACATCTCTAAGTTTACTAATTCGAGCTGAATTAGGGAATCCTGGATCATTAATCGGAAATGATCAAATTTATAATACTATTGTTACAGCTCATGCATTTATCATAATTTTTTTATAGTTATACCAATTATAATT	Arthropoda	Insecta	Lepidoptera	Erebidae	Lymantria	dispar	100		0	0	0	0	0	0	0	0	0	0	0	0	0	0	0	0	0	0	0	0	0	0	0	0	0	0	0	0	0	0	0	0	0	0	0	0	0	0	0	0	0
TATAGTAGGAACAAGACTAAGTATTTTAATTCGTATCGAACTAGGCCAACCTGGCCTTTTCTTAGAAGATGACCAAACTTATAATGTTATTGTAACAGCTCACGCTTTTATTATAATTTTCTTCATAATTATACCAATCATAATT	Arthropoda	Insecta	Psocodea	Caeciliusidae	Valenzuela	flavida	100		0	0	0	0	0	0	0	0	0	0	0	0	0	0	0	0	0	0	0	0	0	0	0	0	0	0	0	0	0	0	0	0	0	0	0	0	0	0	0	0	0
AATATTAGGGGCTGGAATAAGACTTTTAATTCGATTAGAATTAACTCAACCAGGTTCTCTTTTAGAAAATGACCAAATTTACAATACAATTGTAACTGCTCATGCTTTTGTTATAATTTTTTTTATAGTAATACCTATCATAATT	Arthropoda	Arachnida	Trombidiformes	Anystidae			100		18	0	0	0	0	0	0	0	0	0	0	0	0	0	612	4171	0	0	0	0	0	0	0	0	0	0	0	0	0	0	0	0	0	0	0	0	0	0	0	0	0
AATAGTAGGAACTTCATTAAGTTTATTAATTCGAGCTGAATTAGGAAACCCAGGATCTCTAATTGGAGATGACCAAATTTATAATACAATTGTAACTGCCCACGCTTTTATTATAATCTTTTTCATAGTAATACCAATTATAATT	Arthropoda	Insecta	Lepidoptera	Geometridae	Campaea	honoraria	99.31		0	0	0	0	0	0	0	0	0	0	0	0	0	0	0	0	0	0	0	0	0	0	0	0	0	0	0	0	0	0	0	0	0	0	0	0	0	0	0	0	0
AATAGTAGGAACTTCTTTAAGAATTTTAATTCGATCAGAGTTAGGTAACCCTGGCTCATTAATTGGAGATGATCAAATTTATAATGTAATTGTTACAGCTCATGCTTTTATTATAATTTTTTTTATAGTAATACCAATTATAATT	Arthropoda	Insecta	Lepidoptera	Eriocraniidae	Eriocrania	semipurpurella	99.31		0	0	259	1260	0	38	0	0	0	0	0	2606	0	0	0	0	0	0	0	0	0	0	0	0	0	0	0	0	0	0	0	0	0	0	0	0	0	0	0	0	0
AATAGTTGGAACTTCTTTAAGATTATTAATTCGAGCAGAATTAGGTAATCCAGGTTCATTAATTGGAGATGATCAAATTTATAATACTATTGTAACTGCTCATGCTTTTATTATAATTTTTTTTATAGTTATACCAATCATAATT	Arthropoda	Insecta	Lepidoptera	Geometridae	Alcis	repandatus	100		0	0	0	0	0	0	0	0	0	0	0	0	0	0	0	0	0	0	0	0	0	0	0	0	0	0	0	0	0	0	0	0	0	0	0	0	0	0	0	0	0
AATAGTGGGAACTTCATTAAGATTATTAATTCGGGCTGAATTAGGAAATCCTGGCTCTTTAATTGGGGATGATCAAATTTATAATACTATTGTAACAGCTCATGCTTTTATTATAATTTTTTTTATAGTTATACCTATTATAATT	Arthropoda	Insecta	Lepidoptera	Geometridae	Scopula	floslactata	100		0	0	0	0	0	0	0	0	0	0	0	0	0	0	0	0	0	0	0	0	0	0	0	0	0	0	0	0	0	0	0	0	0	0	0	0	0	0	0	0	0
AATTTTAGGATCCGCTCTCAGGGGGCTTATCCGTCTTGAGCTTGGACAACCTGGTTCTTTAATAGAAAATGATCAAATTTACAACACTATCGTAACTGCTCATGCTTTTGTAATAATTTTTTTTATAGTTATGCCAGCTATAATT	Arthropoda	Arachnida	Sarcoptiformes	Oribatulidae			100		0	0	43	6	0	650	0	0	0	0	102	0	0	0	0	0	0	0	0	0	0	0	0	0	0	0	0	0	0	0	0	0	0	0	0	0	0	0	0	0	3
AATAGTAGGAACATCTCTAAGTCTTTTAATTCGTGCTGAATTAGGAAATCCTGGTTCATTAATTGGAGATGATCAAATTTATAATACTATTGTTACTGCCCATGCCTTTATTATAATTTTTTTTATAGTTATACCTATTATAATT	Arthropoda	Insecta	Lepidoptera	Erebidae	Catephia	alchymista	100		0	0	0	0	0	0	0	0	0	0	0	0	0	0	0	0	0	0	0	0	0	0	0	0	0	0	4	0	0	0	0	0	0	0	0	0	0	0	0	0	0
AATAATTGGAACCTCTTTAAGATTATTAATTCGAGCAGAATTAGGAACCTCAGGATCCCTAATCGGAGATGATCAAATTTATAATACAATTGTAACAGCTCATGCCTTTATTATAATTTTTTTTATAGTAATACCAATTATAATT	Arthropoda	Insecta	Lepidoptera	Lasiocampidae	Trichiura	crataegi	100		0	0	0	0	0	0	0	0	0	0	0	0	0	0	0	0	0	5	0	0	0	0	0	0	3573	0	0	0	0	0	0	0	0	0	0	0	0	0	0	668	0
AATAGTTGGAACTTCTTTAAGATTACTAATTCGAGCTGAATTAGGAACCCCCGGATCTTTAATTGGAGATGACCAAATTTATAATACTATTGTAACAGCTCATGCTTTTATTATAATTTTTTTTATAGTTATACCTATTATAATT	Arthropoda	Insecta	Lepidoptera	Geometridae	Pasiphila	debiliata	100		0	0	0	0	0	0	0	0	0	0	0	0	0	0	0	0	0	0	0	0	0	0	0	0	0	0	0	0	0	181	0	0	474	340	21	376	0	0	1109	0	0
AATAGTAGGAACTTCATTAAGATTACTAATTCGAGCAGAATTAGGTACCCCTGGATCTTTAATTGGAGATGATCAAATTTATAATACTATTGTTACAGCTCATGCATTTATTATAATTTTTTTTATAGTTATGCCTATTATAATT	Arthropoda	Insecta	Lepidoptera	Noctuidae	Colocasia	coryli	100		0	0	0	0	0	0	0	0	0	0	0	0	0	0	0	0	569	0	0	90	0	0	0	0	0	0	0	0	0	0	0	0	0	0	0	0	0	0	0	0	0
AATAGTAGGAACTTCATTAAGATTATTAATTCGAGCAGAATTAGGAAATCCAGGATCCTTAATTGGAGATGATCAAATTTATAATACTATTGTTACTGCCCATGCCTTTATTATAATTTTTTTTATAGTTATACCTATTATAATT	No match								0	0	0	0	0	0	0	0	0	0	0	0	0	0	0	0	0	0	0	0	0	0	0	0	0	0	0	0	0	0	0	0	0	0	0	0	0	0	0	0	0
AATAGTAGGTACATCATTAAGATTATTAATTCGAGCAGAATTAGGTAACCCAGGGTCTTTAATTGGTGATGATCAAATTTATAATACCATTGTAACTGCTCATGCTTTTATTATAATTTTTTTTATAGTTATACCAATCATAATT	Arthropoda	Insecta	Lepidoptera	Geometridae	Hypomecis	roboraria	100		0	0	0	0	0	0	0	0	0	0	0	0	0	0	0	0	0	0	0	0	0	0	0	0	0	0	0	0	0	0	0	0	0	0	0	0	0	0	0	0	0
TGGTACTGCCTTTAGTGTAATAATTAGAATGGAATTAGGAACTCCGGGTGCAGCTGTATTAGGAGGAGATTGACATTTATATAATGTAGCAGTAACTGCTCATGCATTTATAATGGTTTTCTTTTTAGTTATGCCTGTTATGATC	No match								0	0	0	0	0	0	0	0	0	0	0	0	0	0	0	0	3	0	0	0	0	0	0	0	0	0	0	0	0	0	0	0	0	0	0	0	40	0	0	0	0
GATAGTAGGAACTTCTTTAAGAATCTTAATTCGCTCAGAATTAGGAAACCCAGGATCATTAATTGGAGATGACCAAATTTATAATGTAATTGTTACAGCACATGCTTTTATTATAATTTTTTTTATAGTAATACCAATTATAATT	Arthropoda	Insecta	Lepidoptera	Eriocraniidae	Eriocrania	sangii	100		0	0	0	0	0	0	0	0	0	0	0	0	0	0	0	0	0	0	0	0	213	0	0	0	0	0	3	0	0	0	0	0	0	0	0	0	0	0	0	0	162
AATAATTGGAACTTCACTAAGAATTATTATTCGAATAGAACTAAGGATAATTAATAATTTAATTGGGAATGATCAAATTTATAATGTTATTGTAACAGCTCATGCATTTATTATAATTTTTTTTATAGTAATACCTATTTTAATT	Arthropoda	Insecta	Diptera	Cecidomyiidae	Rhopalomyia	sp.	98.61		0	0	0	0	0	0	0	0	0	0	6	0	0	0	0	0	0	0	0	0	0	0	0	0	0	0	0	0	0	0	0	0	0	0	0	0	0	0	0	0	0
AATAGTAGGAACTTCTTTAAGATTATTAATTCGAGCTGAATTAGGTAATCCTGGGTCATTAATTGGAGACGATCAAATTTATAATACTATTGTTACTGCTCACGCATTTATTATAATTTTTTTCATAGTAATACCTATTATAATT	Arthropoda	Insecta	Lepidoptera	Argyresthiidae	Argyresthia	retinella	99.31		0	0	628	0	0	0	0	0	0	0	0	0	0	0	0	0	0	0	0	0	0	0	0	0	0	0	0	0	0	0	0	0	0	0	0	0	0	0	0	0	0
GAATAGGAGTCACACAGAAGAGGATCTTGCCTTTGATAGGTGCATGGATGAAGAATTTCAAAGGGAAACAGGACCAAACCGGTTTTCATTTAATGATTTGGCTTATGCCACCAATAATTTTAACAATGAAGACAAGCTAGGCCAA	No match								0	0	0	0	0	0	117	0	0	0	0	0	0	0	0	0	0	0	0	0	0	0	0	0	0	0	0	0	0	0	0	0	0	0	0	0	0	0	0	0	0
TATAGTAGGAACTTCATTAAGACTATTAATTCGTGCTGAATTAGGAAATCCGGGATCTTTAATCGGAGATGATCAAATTTATAATACTATTGTTACAGCTCATGCTTTTATTATTAATTTTTTCATAGTTATACCTATTATAATT	Arthropoda	Insecta	Lepidoptera	Noctuidae	Hyppa	rectilinea	98.61		0	0	0	0	0	0	0	0	0	0	0	0	0	0	0	0	0	0	0	0	0	0	0	90	0	0	0	0	0	0	0	0	0	0	0	0	0	0	0	0	0
AATAGTAGGAACTTCACTAAGAATTTTAATTCGAGCAGAACTTGGTCATCCGGGAGCATTAATTGGGGATGACCAAATTTATAATGTTATTGTAACAGCTCATGCATTTATTATAATTTTTTTTATAGTAATACCTATTATAATT	Arthropoda	Insecta	Diptera	Tipulidae	Tipula	subnodicornis	100		4	0	0	0	0	0	0	0	0	0	0	0	0	0	0	0	0	0	0	0	0	0	0	0	0	0	0	0	0	0	0	0	0	0	0	0	0	0	0	0	0
AATAATTGGAACTTCATTAAGTTTATTAATTCGTGCAGAATTAGGTAATCCTGGATCTTTAATTGGGAATGATCAAATTTATAATACTATTGTTACAGCTCATGCTTTTATTATAATTTTTTTTATAGTTATACCTATTATAATT	Arthropoda	Insecta	Lepidoptera	Drepanidae	Drepana	falcataria	100		0	0	0	0	0	0	0	0	0	0	0	0	0	0	0	0	0	0	0	0	0	0	0	1585	0	0	0	0	0	0	0	0	0	0	0	0	0	0	0	424	0
AATAGTAGGAACATCTTTAAGATTATTAATCCGAGCAGAATTAGGAAATCCTGGTTCATTAATTGGAAATGATCAAATTTATAATACTATTGTTACAGCTCATGCATTTATTATAATTTTTTTTATAGTAATGCCAATTATAATT	Arthropoda	Insecta	Lepidoptera	Elachistidae	Elachista	albifrontella	100		0	0	0	0	0	0	0	0	0	0	0	0	0	0	0	0	0	0	0	0	0	0	0	0	0	0	0	0	0	0	0	0	0	0	0	0	0	0	0	0	0
AATAGTAGGAACTTCATTAAGATTATTAATTCGAGCTGAATTAGGTAACCCCGGATCTTTAATTGGAGATGATCAAATTTATAATACTACTGTTACAGCTCATGCTTTTATTATAATTTTTTTTATAGTTATACCAATCATAATT	Arthropoda	Insecta	Lepidoptera	Erebidae	Catocala	nymphagoga	99.31		0	0	0	0	0	0	0	0	0	0	0	0	0	0	0	0	0	0	0	0	0	0	0	0	0	0	0	0	0	0	0	0	0	0	0	0	0	0	0	0	0
TATAGTAGGAACATCTTTAAGTATTTTAATTCGAACTGAATTAGGGCATGCTGGTTCCTTAATTGGAGATGATCAAATCTACAATGTAATTGTTACTGCCCATGCATTTGTTATAATTTTTTTTATAGTAATACCCATCTTAATT	Arthropoda	Insecta	Diptera	Chironomidae	Georthocladius	sp.	99.31		0	2	0	0	0	2	2859	0	0	0	0	0	0	0	0	0	0	0	0	0	0	0	0	0	0	0	0	0	0	0	0	154	0	0	0	0	0	0	0	0	0
AATAATTGGAACTTCTTTAAGATTATTAATTCGAGCTGAATTAGGAAATCCAGGATCACTAATTGGTGATGATCAAATTTATAACACTATTGTAACTGCTCATGCTTTTATTATAATTTTTTTTATAGTAATACCTATTATAATT	Arthropoda	Insecta	Lepidoptera	Tortricidae	Apotomis	turbidana	100		0	0	0	0	0	0	0	0	0	0	0	0	0	0	0	0	0	0	0	0	28	0	0	0	0	0	0	0	0	0	0	0	0	0	0	0	0	0	0	24	111
AATAGTAGGAACTTCTTTAAGAATATTAATTCGTTTAGAGTTAAGAACAATTTCTAATATAATTGGGAATGATCAAATTTATAATGTAATTGTAACGGCTCATGCTTTTATTATAATTTTTTTTATAGTTATACCTATTTTGATT	Arthropoda	Insecta	Diptera	Cecidomyiidae			99.31		0	0	6	0	0	0	0	0	0	0	11	0	2925	0	0	57	0	0	0	0	0	0	0	2	0	0	0	0	0	0	0	0	0	0	0	0	0	0	0	0	0
AATAATTGGAACTTCTTTAAGAATATTAGTTCGAGTAGAATTAGGACATCCTGGTTCTTTAATTGGAAATGATCAAATTTATAATGTAATTGTAACAGCTCATGCTTTCATTATAATTTTTTTTATAGTAATACCTATTATAATT	Arthropoda	Insecta	Diptera	Tachinidae	Pales	pavida	100		0	0	0	0	0	0	0	0	0	0	0	0	0	0	0	0	0	0	0	0	0	0	0	0	0	0	0	0	0	0	0	0	0	0	0	0	0	0	9	0	0
AATAGTAGGAACATCTCTAAGTTTACTAATTCGAGCTGAATTAGGGAATCCTGGATCATTAATCGGAAATGATCAAATTTATAATACTATTGTTACAGCTCATGCATTTATCATAATTTTTTTTATAGTTATACCAATTATAATT	Arthropoda	Insecta	Lepidoptera	Erebidae	Lymantria	dispar	100		0	0	0	0	0	0	0	0	0	0	0	0	0	0	0	0	0	0	0	0	0	0	0	0	0	0	0	0	0	554	0	0	0	0	0	0	0	0	0	0	0
AATAGTAGGAACATCTCTTAGTTTATTAATTCGAACTGAACTAGGAAACCCAGGTTCACTTATTGGAGATGATCAAATTTATAACACTATTGTAACAGCTCATGCTTTTATTATAATTTTTTTTATAGTTATACCAATCATAATT	Arthropoda	Insecta	Lepidoptera	Nymphalidae	Brenthis	ino	100		0	0	0	0	0	0	0	0	0	0	0	0	0	0	0	0	0	0	0	0	0	0	0	1074	0	0	0	0	1571	0	0	0	0	0	0	0	0	0	0	0	0
AATAGTTGGAACTTCATTAAGTTTATTAATTCGAGCAGAACTAGGAAATCCCGGATCTATAATTGGAGATGATCAAATTTATAATACTATTGTTACAGCTCATGCATTTATTATAATTTTTTTCATAGTTATACCTATTATAATT	Arthropoda	Insecta	Lepidoptera	Notodontidae	Clostera	pigra	100		0	0	0	0	0	0	0	0	0	0	0	0	0	0	0	0	0	0	0	0	0	0	0	0	0	0	0	0	0	0	0	0	0	0	0	0	0	0	2407	0	364
AATAGTAGGAACTTCATTAAGTCTATTAATTCGAATAGAATTAAGAACAATTAGAAATCTAATTGGAAATGATCAAATCTATAATGTTATTGTAACAGCACATGCATTTATTATAATTTTTTTTATAGTAATACCTATTTTAATT	Arthropoda	Insecta	Diptera	Cecidomyiidae			100		0	0	0	0	1789	0	0	0	0	0	0	0	0	0	0	0	0	0	0	0	0	0	0	0	2	0	29	0	0	0	0	0	0	0	0	0	0	0	10	372	0
TATAGTTGGCACATCCTTAAGAATACTAATTCGATCCAAATTAGGTAATCCAGGAACTTTAATTGGAAATGATCAAATTTATAATGTAATTATTATAGCTCATGCTTTTATCATAATTTTATTTGTAGTAATACCTATTATAATC	No match								0	0	0	0	0	0	0	0	0	0	2	0	0	0	0	0	0	0	0	0	0	0	0	0	0	0	0	0	0	0	0	0	0	0	0	0	0	0	0	0	0
AATAGTTGGAACATCCTTAAGATTGTTAATTCGAACAGAACTAGGAAATCCAGGATCTTTAATTGGAGATGATCAAATCTATAATGTTATTGTTACTGCCCATGCTTTTATTATAATTTTTTTCATAGTTATACCAATTATAATT	Arthropoda	Insecta	Coleoptera	Cerambycidae	Rhagium	inquisitor	100		0	0	0	0	0	0	0	0	0	0	0	0	0	0	0	0	0	0	0	0	0	0	0	0	0	0	0	0	0	0	0	0	0	0	0	0	0	0	0	0	0
AGTGGTAGGAACCTCATTAAGATTATTAATTCGAGCTGAATTAGGTAATCCAGGATCTTTAATTGGCGATGATCAAATTTACAATACTATTGTAACAGCTCATGCTTTTATTATAATTTTTTTTATAGTTATGCCAATTATAATT	Arthropoda	Insecta	Lepidoptera	Erebidae	Catocala	conjuncta	100		0	0	0	0	0	0	0	0	0	0	0	0	0	0	0	0	0	0	0	0	0	0	0	0	0	0	6	0	0	0	0	0	0	0	0	0	0	0	0	0	0
AGTATTAGGAACATCTTTAAGAATACTAATTCGAACAGAATTAGGAATCCCTCAATCTTTAATCGGAGATGATCAAATTTATAATACTATTGTAACTGCTCATGCTTTTATTATAATTTTTTTTATAGTAATACCAATTATAATT	Arthropoda	Insecta	Lepidoptera	Psychidae	Dahlica	sp.	100		0	0	0	0	0	0	0	0	0	0	0	0	0	0	0	0	0	0	0	0	0	0	0	0	0	0	0	0	0	0	0	0	0	0	0	0	0	0	0	0	0
TATAGTAGGAACAGCTCTAAGAATTTTAATTCGAGCAGAATTAGGACACCCAGGAGCATTAATTGGTAATGATCAAATTTATAATGTTATTGTAACAGCTCATGCATTTATTATAATTTTCTTCATAGTTATACCAATTATAATT	Arthropoda	Insecta	Diptera	Cylindrotomidae	Cylindrotoma	distinctissima	100		0	0	0	0	0	0	0	0	0	0	0	0	0	0	0	0	0	0	0	0	0	0	0	0	2015	0	0	0	0	0	0	0	0	0	0	0	0	0	0	0	0
AATATTAGGAACTTCTTTAAGACTTTTAATTCGAGCTGAATTAGGAAATCCAGGATCTTTAATTGGTGATGATCAAATTTATAATACTATTGTAACAGCTCATGCTTTTATTATAATTTTTTTCATAGTTATACCTATTATAATT	Arthropoda	Insecta	Lepidoptera	Drepanidae	Falcaria	lacertinaria	100		0	0	0	0	0	0	0	0	0	0	0	0	0	0	0	0	0	0	0	604	0	0	0	0	0	0	0	0	0	0	0	0	0	0	0	0	0	0	609	0	0
CATAGTAGGAACTTCTTTAAGTATATTAATTCGAGCTGAATTAGGAAATCCCGGATCATTAATTGGTGATGATCAAATTTATAATACTATTGTAACTGCACATGCCTTTATTATAATTTTTTTTATAGTGATGCCCATTATAATT	Arthropoda	Insecta	Lepidoptera	Geometridae	Selenia	dentaria	100		0	0	0	0	0	0	0	0	0	0	0	0	0	0	0	0	0	0	0	0	0	0	0	0	0	0	0	0	0	0	0	0	0	0	0	0	0	0	0	0	0
TATAGTTGGAACATCTTTAAGTTTATTAATTCGAGCTGAATTAGGAAATCCAGGTTCTCTAATTGGAGATGATCAAATTTATAATACTATTGTAACAGCTCATGCTTTTATTATAATTTTTTTCATGGTTATACCTATTATAATT	Arthropoda	Insecta	Lepidoptera	Coleophoridae	Coleophora	serratella	100		0	0	0	6	0	63	0	0	0	0	0	0	0	0	286	0	0	0	0	0	0	0	0	0	3	0	0	0	0	0	0	0	0	0	0	0	0	1384	0	0	0
AATAGTAGGAACTTCTTTAAGAATTTTAATTCGGTCAGAATTAGGAAACCCTGGTTCATTAATTGGAGATGATCAAATTTATAACGTAATTGTTACAGCTCATGCTTTTATTATAATTTTTTTTATAGTAATACCAATTATAATT	Arthropoda	Insecta	Lepidoptera	Eriocraniidae	Eriocrania	semipurpurella	100		0	0	0	0	0	0	0	0	0	0	0	0	0	0	0	0	0	0	0	0	238	0	0	0	0	0	798	0	0	190	0	0	0	0	0	0	0	0	0	0	0
AATAGTAGGAACTTCCTTAAGACTATTAATTCGAGCTGAATTAGGAACCCCTGGATCTTTGATTGGAGATGATCAAATTTATAATACTATTGTTACAGCACATGCTTTTATTATAATTTTTTTTATAGTTATGCCTATTATAATT	Arthropoda	Insecta	Lepidoptera	Noctuidae	Xestia	speciosa	100		0	0	0	0	0	0	0	0	0	0	0	0	0	0	0	0	0	0	0	0	0	0	0	0	0	0	0	0	0	0	0	0	0	0	0	0	0	0	0	0	0
AATAGTAGGTACATCTTTAAGTCTTTTAATTCGAGCTGAATTAGGAAACCCAGGATCTTTAATTGGAGATGATCAAATTTATAATACTATTGTAACAGCCCATGCTTTTATTATAATTTTTTTTATAGTTATACCAATTATAATC	Arthropoda	Insecta	Lepidoptera	Choreutidae	Choreutis	diana	100		0	0	0	0	0	0	0	0	0	0	0	0	0	0	0	0	0	0	0	0	0	0	0	0	0	0	0	0	0	0	0	0	0	0	0	0	0	0	0	0	0
TATAGTAAGAACTTCTCTTAGTTTATTAATCCGAGCTGAATTAGGAAATCCAGGATCATTAATTGGAAATGATCAAATTTATAATACGATTGTAACAGCTCATGCTTTTATTATAATTTTCTTTATAGTTATACCAATTATAATT	Arthropoda	Insecta	Lepidoptera	Erebidae	Lymantria	monacha	99.31		0	0	0	0	0	0	0	0	0	0	0	0	0	0	0	0	0	0	0	0	0	0	0	0	0	0	0	0	0	0	0	0	0	0	0	0	0	0	0	0	0
AATGGTAGGAACCTCATTAAGATTATTAATTCGAGCTGAATTAGGTAATCCAGGATCTTTAATTGGCGATGATCAAATTTACAATACTATTGTAACAGCTCATGCTTTTATTATAATTTTTTTTATAGTTATGCCAATTATAATT	Arthropoda	Insecta	Lepidoptera	Erebidae	Catocala	conjuncta	100		0	0	0	0	0	0	0	0	0	0	0	0	0	0	0	0	0	0	0	0	0	0	0	0	0	0	0	0	0	481	0	52	0	0	0	0	0	91	0	0	0
AATAATCGGAACCTCCTTAAGATTATTAATTCGAGCTGAATTAGGAAACCCGGGATCATTAATTGGAGATGATCAAATTTATAATACTATTGTAACTGCCCATGCTTTTATTATAATTTTTTTTATAGTTATACCAATTATAATT	Arthropoda	Insecta	Lepidoptera	Tortricidae	Pseudohermenias	abietana	100		0	0	0	0	0	0	0	0	0	0	0	0	0	0	0	0	0	0	0	0	0	0	0	0	0	0	0	0	0	0	0	0	0	0	0	0	0	0	0	0	0
AATAGTAAGAACTTCTTTAAGATTATTAATTCGTGCAGAATTAGGTAATCCTGGATCATTAATTGGAGATGATCAAATGTATAATACTATTGTGACAGCTCATGCTTTTATTATAATTTTTTTTATAGTTATGCCAATTATAATT	Arthropoda	Insecta	Lepidoptera	Ypsolophidae	Ypsolopha	parenthesella	97.92		0	0	0	0	0	60	0	79	0	0	0	0	13	0	0	0	0	0	0	0	67	0	0	0	0	0	0	0	0	0	0	0	0	0	0	0	0	0	0	0	0
AATAATTGGAACTTCTTTAAGATTATTAATTCGAGCTGAATTAGGAAATCCAGGATCTTTAATTGGAGATGATCAAATTTATAATACTATTGTTACTGCTCATGCTTTTATTATAATTTTTTTTATAGTTATACCTATTATAATT	Arthropoda	Insecta	Lepidoptera	Tortricidae	Hedya	dimidiana	100		0	0	0	0	0	0	0	0	0	0	0	0	0	0	0	0	0	0	0	0	0	0	0	0	0	0	0	0	0	0	0	0	0	0	0	0	0	0	0	0	0
AATAATCGGAACTTCTTTAAGAATATTAATTCGAGTAGAATTAGGACATCCTGGTTCTTTAATTGGAAATGATCAAATTTATAATGTAATTGTAACAGCTCATGCTTTTGTTATAATTTTTTTTATAGTAATACCAATTATAATT	Arthropoda	Insecta	Diptera	Sciaridae			98.72		0	0	0	0	0	0	0	0	0	0	0	0	0	0	0	0	0	0	0	0	0	0	0	0	0	0	0	0	0	0	0	0	0	0	0	0	0	0	0	0	0
AATAGTTGGAACTTCATTAAGATTACTAATTCGAGCTGAATTAGGAAACCCCGGATCTTTAATTGGAGATGATCAAATTTATAATACTATTGTTACAGCACATGCTTTTATTATAATTTTTTTTATAGTTATGCCAATTATAATT	Arthropoda	Insecta	Lepidoptera	Noctuidae	Orthosia	incerta	98.61		0	0	0	0	0	0	0	30	0	0	0	0	0	0	0	0	0	932	0	60	0	0	0	0	0	0	0	28	0	141	336	0	0	0	0	0	0	0	471	0	0
AATAGTAGGAACATCTTTAAGTTTATTAATTCGAGCTGAATTAGGAAATCCTGGCTCATTAATTGGAGATGATCAAATTTATAATACTATTGTTACTGCTCATGCTTTTATCATAATTTTTTTCATAGTTATACCAATTATAATT	Arthropoda	Insecta	Lepidoptera	Lypusidae	Agnoea	josephinae	100		0	0	0	0	0	0	0	0	0	0	0	0	0	0	0	0	0	0	0	0	0	0	0	0	0	0	0	0	0	0	0	0	0	0	0	0	0	0	0	0	0
AATAGTAGGTACTTCATTAAGATTATTAATTCGTGCAGAATTAGGAGCTCCAGGATCATTAATTGGAGATGATCAAATTTATAATACTATTGTTACAGCTCATGCCTTTATTATAATTTTCTTTATAGTTATACCTATTATAATT	Arthropoda	Insecta	Lepidoptera	Erebidae	Diacrisia	sannio	100		0	0	0	0	0	0	0	0	0	0	0	0	0	0	0	0	0	0	0	0	0	0	0	0	0	0	0	0	0	0	0	0	0	0	0	0	0	0	0	0	0
AATAATTGGTACCTCTTTAAGATTATTAATTCGAGCTGAATTAGGAAACCCCGGCTCATTAATTGGAGATGATCAAATTTATAATACTATTGTAACTGCCCATGCTTTTATTATAATTTTTTTCATGGTTATACCTATTATAATT	Arthropoda	Insecta	Lepidoptera	Tortricidae	Phiaris	metallicana	100		0	0	0	0	0	0	0	0	0	0	0	0	0	0	0	0	0	0	0	0	0	0	0	0	0	0	0	0	0	0	0	0	0	0	0	0	0	0	0	0	0
AATAATTGGTACATCACTAAGTATACTAATTCGAGCTGAATTAGGCCATCCAGGTTCATTAATTGGAGATGATCAAATTTACAATGTAATTGTAACAGCACACGCTTTCGTAATAATTTTTTTTATAGTAATACCTATTATAATT	Arthropoda	Insecta	Diptera	Tabanidae	Heptatoma	pellucens	100		0	0	0	0	0	0	0	0	0	0	0	0	0	0	0	0	0	0	0	0	0	0	0	0	0	0	0	0	0	0	1909	0	0	0	0	0	0	0	0	0	0
AATAGTAGGAACATCCCTAAGATTACTTATTCGAGCTGAATTAGGAAACCCCGGATCATTAATTGGAGATGATCAAATCTATAATACTATTGTCACAGCACATGCATTTATTATAATTTTTTTTATAGTTATACCAATTATAATT	Arthropoda	Insecta	Lepidoptera	Tortricidae	Pandemis	cinnamomeana	100		0	0	0	0	0	0	0	0	0	0	0	0	0	0	0	0	0	71	104	0	0	0	0	0	0	0	0	232	27	0	0	0	0	117	0	0	0	0	0	0	70
TATAGTTGGAACATCATTAAGATTATTAATTCGAGCTGAATTAGGTAATCCCGGATCTTTAATTGGCAACGATCAAATTTATAATACTATTGTTACAGCCCATGCTTTTATTATAATCTTTTTTATAGTAATACCTATTATAATT	Arthropoda	Insecta	Lepidoptera	Erebidae	Ocneria	rubea	100		0	0	0	0	0	0	0	0	0	0	0	0	0	0	0	0	0	0	0	0	0	0	0	0	0	0	0	0	24	0	0	0	0	0	0	0	0	220	0	0	0
AATAATTGGTACTTCATTAAGAATTTTAATTCGTATAGAATTAAGAACAATTAATAATTTAATTGGAAATGATCAAATTTATAATGTAATTGTAACAGCTCATGCTTTTATTATAATTTTTTTTATAGTTATACCTATTTTAATT	Arthropoda	Insecta	Diptera	Cecidomyiidae			100		0	0	0	0	0	0	0	0	0	0	0	0	0	0	0	0	0	0	0	0	4	0	0	0	0	0	0	0	0	0	0	0	0	0	0	0	0	0	0	0	0
TATAGTGGGAACTTCTTTAAGATTATTAATTCGTGCTGAACTAGGAAACCCCGGATCTTTAATTGGTGATGATCAAATCTATAACACTATTGTTACAGCTCATGCTTTTATTATAATTTTTTTTATAGTTATACCTATTATAATT	Arthropoda	Insecta	Lepidoptera	Noctuidae	Apamea	scolopacina	100		0	0	0	0	0	0	0	0	0	0	0	0	0	0	0	0	0	0	0	0	0	0	0	0	0	0	0	0	1814	0	0	0	0	0	0	0	0	0	0	0	0
GAATAGTGGGAACATCTCTAAGTTTACTAATTCGAGCTGAATTAGGGAATCCTGGATCATTAATCGGAAATGATAAAATTTATAATACTATTGTTACAGCTCATGCATTTATCATAATTTTTTTATAGTTATACCAATTATAATT	Arthropoda	Insecta	Lepidoptera	Erebidae	Lymantria	dispar	99.3		0	0	0	0	0	0	0	0	0	0	0	0	0	0	0	0	0	0	0	0	0	0	0	0	0	0	0	0	0	0	0	0	0	0	0	0	0	0	0	0	0
TATAGTAGGAACTTCATTAAGAATTTTAATTCGAGCTGAATTAGGTCATCCTGGAGCATTAATTGGAGATGATCAAATTTATAATGTTATTGTAACAGCTCATGCTTTTGTAATAATTTTTTTTATAGTTATACCTATTATAATT	Arthropoda	Insecta	Diptera	Syrphidae	Eristalis	sp.	100		0	0	0	0	0	0	0	0	0	0	0	0	0	0	0	0	0	0	0	0	0	0	0	0	0	0	0	0	0	0	0	0	0	85	113	0	0	0	0	0	0
AATAGTAGGAACTTCATTAAGATTATTAATTCGAGCTGAATTAGGTAACCCCGGATCTTTAATTGGAGATGATCAAATTTATAATACTATTGTTACAGCTCATGCTTTTATTATAATTTTTTTTATAGTTACACCAATCATAATT	Arthropoda	Insecta	Lepidoptera	Erebidae	Catocala	nymphagoga	99.31		0	0	0	0	0	0	0	0	0	0	0	0	0	0	0	0	0	0	0	0	0	0	0	0	0	0	0	0	0	0	0	0	0	0	0	0	0	0	0	0	0
AATAGTTGGAACTTCATTAAGAATTTTAATTCGAGCAGAACTTGGACATCCAGGAGCATTAATTGGGGATGATCAAATTTATAATGTTATTGTAACAGCTCATGCATTCATTATAATTTTCTTTATAGTAATACCTATTATAATT	Arthropoda	Insecta	Diptera	Tipulidae	Tipula	sp.	98.61		0	0	0	0	0	0	0	0	0	0	0	0	0	0	0	0	0	0	0	0	0	0	1066	0	0	0	0	0	0	0	694	0	0	0	0	0	0	0	0	0	0
AATACTAGGAACATCTTTAAGAATTCTAATTCGAATAGAATTAGGAACACCAGGATCTTTAATTGGAGATGATCAAATTTATAATACCATCGTAACAGCTCATGCTTTTATCATAATTTTTTTTATAGTAATACCTATTATAATT	Arthropoda	Insecta	Lepidoptera	Lycaenidae	Satyrium	esculi	100		0	0	0	0	0	0	0	0	0	0	0	0	0	0	0	0	0	0	0	0	0	0	0	0	0	0	0	0	0	624	0	0	0	0	0	0	0	0	0	0	80
AATAGTTGGAACATCCTTAAGATTGTTAATTCGAACAGAACTAGAAAATCCAGGATCTTTAATTGGAGATGATCAAATCTATAATGTTATTGTTACTGCCCATGCTTTTATTATAATTTTTTTCATAGTTATACCAATTATAATT	Arthropoda	Insecta	Coleoptera	Cerambycidae	Rhagium	inquisitor	99.31		0	0	0	0	0	0	0	0	0	0	0	0	0	0	0	0	0	0	0	0	0	0	0	0	0	0	0	0	0	0	0	0	0	0	0	0	0	0	0	0	0
TATAGTAGGAACATCATTAAGATTATTAATTCGAGCTGAATTAGGAAACCCCGGATCTTTAATTGGTGATGATCAAATTTATAATACTATTGTTACAGCTCATGCTTTTATTATAATTTTCTTTATAGTTATACCTATTATAATT	Arthropoda	Insecta	Lepidoptera	Tortricidae	Lozotaenia	forsterana	100		0	0	0	0	0	0	0	0	0	0	0	0	0	0	0	0	0	0	0	0	0	0	0	0	0	0	0	0	0	0	0	0	0	0	0	0	0	0	0	0	0
GAATAGTTGGAACTTCTTTAAGCTTATTAATTCGCGCAGAATTAGGAATCCCTGGATCTTTAATTGGAGATGACCAAATTTATAACACTATTGTAACAGCTCATGCTTTTATTATAATTTTTTTATAGTTATACCTATTATAATT	Arthropoda	Insecta	Lepidoptera	Notodontidae	Pheosia	gnoma	99.3		0	0	0	0	0	0	0	0	0	0	0	0	0	0	0	0	0	0	0	0	0	0	0	0	0	0	0	0	0	0	0	0	0	0	0	0	0	0	0	0	0
ATTAATTGGAACATCTTTAAGAATGTTAATTCGTTTAGAATTAAGAAGAGTTTCTAATTTAATTTGTAATGATCAATTTTATAATGTAATTGTAACAGCTCACGCCTTTGTTATAATTTTTTTTATAGTAATACCTATCCTTATT	No match								0	0	0	0	0	0	0	0	0	0	0	0	2	0	0	0	0	26	1357	0	0	0	7	165	0	0	0	0	134	0	0	0	0	0	0	0	0	0	0	0	0
AATAGTAGGAACTTCTTTAAGATTATTAATTCGAGCTGAATTAGGTAATCCTGGGTCATTAATTGGAGATGATCAAATTTATAATACTATTGTTACTGCTCACGCATTTATTATAATTTTTTTCATAGTTATACCAATTATAATT	Arthropoda	Insecta	Lepidoptera	Argyresthiidae	Argyresthia	retinella	99.31		0	0	0	0	0	0	0	0	0	0	0	0	1451	0	223	0	0	0	0	0	0	0	0	0	0	0	0	0	0	0	0	0	0	0	0	0	0	0	0	0	0
AATAGTAGGAACTTCTTTAAGATTATTAATTCGAGCAGAATTAGGTAACCCTGGATCTTTAATTGGTGATGATCAAATTTATAATACTATTGTAACTGCTCATGCTTTTATTATTAATTTTTTTATAGTAATACCTATTATAATT	Arthropoda	Insecta	Lepidoptera	Geometridae	Arichanna	melanaria	98.61		0	0	0	0	0	0	0	0	0	0	0	0	0	0	0	0	0	0	0	0	0	0	0	0	0	0	0	0	0	0	0	0	526	0	0	0	0	0	0	0	0
AATAGTAGGAACATCATTAAGATTATTAATTCGTGCTGAATTAGGAAATCCAGGACCTTTAATTGGTGATGATCAAATTTATAATACTATTGTTACAGCTCATGCTTTTATTATAATTTTTTTTATAGTTATACCTATTATAATT	Arthropoda	Insecta	Lepidoptera	Noctuidae	Conistra	vaccinii	99.31		0	0	0	0	0	0	0	0	0	0	0	0	0	0	0	0	0	0	0	0	0	0	0	0	0	0	0	0	0	0	0	0	0	0	0	0	0	0	0	0	0
AATACTTGGAACTTCATTAAGATTATTAATTCGAGCAGAATTAGGAAACCCAGGATCTTTAATTGGAGATGATCAAATTTACAATACAATTGTTACAGCTCATGCTTTTATCATAATTTTTTTTATAGTCATACCAATTATAATT	Arthropoda	Insecta	Lepidoptera	Geometridae	Geometra	papilionaria	99.31		0	0	0	0	0	0	0	0	0	0	0	0	0	0	0	0	0	0	0	0	0	0	0	0	0	0	0	0	0	0	0	0	0	0	0	0	0	0	0	0	0
AGCAGGAATAGTAGGAACCTCATTAAGATTATTAATTCGAGCTGAATTAGGTAACCCTGGATCTTTAATTGGTGATGATCAAATTTATAACACTATTGTTACAGCTCATGCTTTTATCATAATTTTTTTTATACCAATTATAATC	No match								0	0	0	0	0	0	0	0	0	0	0	0	0	0	0	0	0	0	0	0	0	0	0	0	0	0	0	0	0	0	0	72	0	0	0	0	0	143	0	0	0
AATAGTAGGAACTTCATTAAGATTATTAATTCGAGCTGAATTAGGTAATCCTGGTTCTTTAATTGGTGATGATCAAATTTATAATACTATTGTAACAGCCCATGCTTTTATCATAATTTTTTTTATAGTAATACCTATTATAATT	Arthropoda	Insecta	Lepidoptera	Noctuidae	Mniotype	adusta	99.31		0	0	0	0	0	0	0	0	0	0	0	0	0	0	0	0	0	0	0	0	0	0	0	0	0	0	0	0	0	0	0	0	0	0	0	0	0	0	5	0	0
TATAATTGGTACTTCCCTAAGATTACTAATTCGTGCTGAATTGGGAAACCCAGGATCCTTAATTGGAGATGATCAAATTTATAATACTATTGTAACTGCCCATGCTTTTATTATAATTTTTTTTATAGTTATACCTATCATAATT	Arthropoda	Insecta	Lepidoptera	Tortricidae	Epinotia	ramella	100		0	0	0	0	10	549	0	0	0	0	0	0	0	0	66	660	0	0	0	0	0	0	0	0	0	0	0	0	0	0	0	0	0	0	0	0	0	0	0	0	0
AATAGTAGGAACTTCCTTAAGATTATTAATTCGAGCCGAATTAGGAAATCCCGGATCTTTAATTGGAGATGATCAAATTTATAATACTATTGTTACAGCACATGCTTTTATTATAATTTTTTTTATAGTAATACCTATTATAATT	Arthropoda	Insecta	Lepidoptera	Noctuidae	Rileyiana	fovea	99.31		0	0	0	0	0	0	0	0	0	0	0	0	0	0	0	0	0	0	0	0	0	0	0	0	0	0	0	0	0	0	0	0	0	0	0	0	0	0	0	0	0
AATAGTAGGAACTTCTTTAAGATTATTAATTCGAGCTGAATTAGGCAATCCTGGGTCATTAATTGGAGATGATCAAATTTATAATACTATTGTTACTGCTCACGCATTTATTATAATTTTTTTCATAGTAATACCAATTATAATT	Arthropoda	Insecta	Lepidoptera	Argyresthiidae	Argyresthia	retinella	99.31		0	0	0	0	0	0	0	0	0	0	0	0	0	0	0	1534	0	0	0	0	0	0	0	0	0	0	0	0	0	0	0	0	0	0	0	0	0	0	0	0	0
AATAATTGGTACATCTCTTAGTATCTTAATTCGAACAGAATTAGGCCAACCTGGATCATTAATTGGAGATGATCAAATTTTTAATGTAATTGTCACAGCTCATGCTTTTGTAATAATTTTTTTTATGGTTATACCTATCTTAATT	Arthropoda	Insecta	Siphonaptera	Ceratophyllidae	Ceratophyllus	sp.	100		0	0	0	0	0	0	0	0	0	0	0	0	0	0	0	0	0	0	0	0	0	0	0	0	1327	0	0	0	0	0	0	0	0	0	43	0	0	0	0	0	0
CATAATTGGAACTTCTTTAAGATTATTAATTCGAGCAGAATTAGGGAACCCGGGATCTTTAATTGGAGACGATCAAATTTATAACACTATTGTTACAGCTCATGCTTTTATTATTAATTTTTTTATAGTTATACCTATTATAATT	Arthropoda	Insecta	Lepidoptera	Geometridae	Epirrita	autumnata	98.61		0	0	0	0	0	0	0	0	0	0	0	0	0	0	0	0	0	0	0	0	31	0	142	0	0	0	0	0	0	0	0	203	0	0	0	0	0	0	106	0	95
AATAATTGGAACTTCTTTAAGATTATTAATTCGAGCTGAATTAGGAAACCCAGGATCTTTAATTGGAGATGATCAAATTTATAATACCATTGTAACTGCTCATGCTTTTATTATAATTTTTTTCATAGTTATACCTATTATAATT	Arthropoda	Insecta	Lepidoptera	Geometridae	Hydriomena	furcata	99.31		0	0	0	0	0	0	0	0	0	0	0	0	0	0	0	0	0	0	0	0	0	0	0	0	0	0	0	0	0	0	0	0	0	0	0	0	0	0	0	0	0
TATAGTAGGGACAGCAATAAGAGTTTTAATTCGAATTGAATTAGGACAGACAGGAAGAATACTAGGGGACGATCAGTTATATAATGTAATCGTTACGGCACATGCTTTTGTTATAATTTTTTTTATGGTTATACCTATTTTAATT	Arthropoda	Arachnida	Araneae	Linyphiidae	Neriene	peltata	100		0	0	0	0	23	0	0	0	0	0	0	0	0	0	0	0	0	0	0	0	0	0	0	0	0	0	0	0	0	0	0	0	0	0	0	0	0	0	0	0	0
AATAGTAGGAACTTCTCTAAGATTATTAATTCGAGCTGAATTAGGAAATCCTGGATCTTTAATTGGAGATGATCAAATTTATAATACTATTGTAACAGCCCATGCTTTTATTATAATTTTTTTTATAGTTATACCTATTATAATT	Arthropoda	Insecta	Lepidoptera	Noctuidae	Graphiphora	augur	100		0	0	0	0	0	0	0	0	0	0	0	0	0	0	0	0	0	0	0	0	0	0	0	0	0	0	0	0	0	0	0	0	0	0	0	0	0	0	0	0	0
TATAGTAGGTACATCACTAAGATTATTAATTCGTGCTGAATTAGGAAACCCTGGATCTTTAATTGGCGATGATCAAATTTATAATACTATTGTTACAGCTCATGCTTTTATTATAATTTTTTTTATAGTTATACCTATTATAATT	Arthropoda	Insecta	Lepidoptera	Noctuidae	Dryobotodes	tenebrosa	100		0	0	0	0	15	0	0	0	0	0	0	0	0	0	0	0	0	0	0	0	0	0	0	0	0	0	0	0	0	0	304	0	0	0	0	0	0	0	0	0	0
AACATTAGGAGCATCAATAAGAATAATTATTCGATTGGAATTAAGTTCTCCTGGAGCATTAATAAATAATGATCAGATTTATAATTCTATTATTACTGCTCATGCATTTATTATAATTTTCTTTATAGTTATACCTTTTATAATT	Arthropoda	Insecta	Hymenoptera	Vespidae	Dolichovespula	norwegica	100		0	0	0	0	0	0	0	0	0	0	0	0	0	0	0	0	0	0	0	0	0	0	0	0	0	0	0	0	0	0	0	0	0	0	0	0	0	0	12	0	0
AATAGTGGGAACCTCTTTAAGCATACTAATTCGATTAGAACTAGGAACTACAAGAAATTTAATTGGTAATGATCAAATTTATAATGTTATTGTAACTGCCCATGCATTTATTATAATTTTTTTTATAGTTATACCAATTCTTATT	No match								0	0	0	0	0	0	0	0	0	0	0	2	0	0	0	0	0	0	0	0	0	0	0	0	0	0	0	0	0	0	0	0	0	0	0	0	0	0	0	0	0
AATAGTCGGTACTTCATTAAGATTATTGATTCGGGCAGAATTAGGAAATCCTGGATCTTTAATTGGAGATGACCAAATTTACAATACTATTGTAACTGCTCATGCTTTTATTATAATTTTCTTCATAGTTATGCCTATTATAATT	Arthropoda	Insecta	Lepidoptera	Geometridae	Ematurga	atomaria	100		0	49	0	0	0	0	0	0	0	0	0	0	0	0	0	0	0	0	0	0	0	0	0	0	0	0	0	0	0	0	0	0	0	0	0	0	0	0	0	0	0
AATGGTAGGAACTTCTTTAAGATTATTAATTCGAGCAGAATTAGGTAACCCTGGATCTTTAATTGGTGATGATCAAATTTATAATACTATTGTAACTGCTCATGCTTTTATTATAATTTTTTTTATAGTAATACCTATTATAATT	Arthropoda	Insecta	Lepidoptera	Geometridae	Arichanna	melanaria	99.31		0	0	0	0	0	0	0	0	0	0	0	0	0	0	0	0	0	0	0	0	0	0	0	0	0	0	0	0	0	0	0	0	0	0	0	0	0	0	0	0	0
TATAGTAGGAACTTCATTAAGATTATTAATTCGAGCTGAATTAGGAAATCATGGATCTTTAATTGGAGATGATCAAATTTATAATACCATTGTCACAGCTCACGCTTTTATTATAATTTTTTTTATGGTTATGCCAATTATAATT	Arthropoda	Insecta	Lepidoptera	Tortricidae	Zelotherses	unitana	99.31		0	0	0	0	0	0	0	0	0	0	0	0	0	0	0	0	0	0	0	0	0	0	0	0	0	0	0	0	0	0	0	0	0	0	0	0	0	0	0	0	0
AATAGTAGGGACTTCCTTAAGACTTTTAATTCGAGCTGAATTAGGAACTCCTGGTTCTTTAATTGGAGATGATCAAATTTATAACGTTATTGTTACTGCTCATGCTTTCATTATAATTTTCTTTATGGTAATACCAATCATAATT	Arthropoda	Insecta	Coleoptera	Scirtidae	Contacyphon	variabilis	100		0	0	0	0	202	0	0	0	0	0	0	0	0	0	0	0	0	0	0	0	0	0	0	0	0	0	4	0	0	0	0	0	0	0	0	0	0	5	0	0	0
AATAATTGGAACTTCTTTAAGTATTTTAATTCGAGCTGAATTAGGACATCCTGGTGCTTTAATTGGTAATGATCAAATTTATAATGTAATTGTAACTGCACATGCTTTTATTATAATTTTCTTTATAGTTATACCTATTATAATT	Arthropoda	Insecta	Diptera	Muscidae	Spilogona	sp.	100		0	0	0	0	0	0	0	0	0	0	0	0	0	0	0	0	0	0	0	0	0	0	767	0	0	0	0	0	0	0	0	0	0	0	0	0	0	0	0	0	0
TATAGTAGGAACATCATTAAGATTATTAATTCGAGCTGAATTAGGAAACCCTGGATCTTTAATTGGTGATGATCAAATTTATAATACTATTGTTACAGCACATGCTTTTATTATAATTTTCTTTATAGTTATACCTATTATAATT	Arthropoda	Insecta	Lepidoptera	Tortricidae	Lozotaenia	forsterana	99.31		0	0	0	0	0	0	0	0	0	0	0	0	0	0	0	0	0	0	0	0	0	0	0	0	0	0	0	0	0	0	0	0	0	0	0	0	0	0	0	0	0
TGGAACACTTCTTTCCCTATTAATTCGTCTGGAGTTAGCATATCCAGGAAATCAATTTTTTAACGGTAATCATCAATTATATAACGTTGTTGTTACAGCCCATGCGTTTTTGATGATTTTTTTTATGGTCATGCCTGTTTTGATT	No match								0	9	0	0	0	0	0	0	0	0	0	0	0	0	0	11	3	0	0	0	0	0	0	0	0	0	0	0	0	0	0	0	0	0	0	0	0	0	0	0	0
AATAGTAGGAACTTCATTAAGATTATTAATTCGTGCTGAATTAGGTACTCCTGGGTCTTTAATTGGAGATGATCAAATTTATAATACTATTGTCACAGCACATGCTTTCATCATAATTTTTTTTATAGTAATACCAATTATAATT	Arthropoda	Insecta	Lepidoptera	Lasiocampidae	Dendrolimus	pini	100		0	0	0	0	0	0	0	0	0	0	0	0	0	0	0	0	0	0	0	0	0	0	0	0	0	0	0	0	0	0	0	0	0	0	0	0	0	0	0	0	0
AATAATCGGAACATCTTTAAGTTTACTAATTCGAGCTGAATTAGGTAATCCTGGATCATTAATTGGAGATGATCAAATTTATAATACTATTGTTACAGCTCATGCTTTTATTATAATTTTTTTTATAGTTATACCAATTATAATT	Arthropoda	Insecta	Lepidoptera	Geometridae	Cyclophora	albipunctata	100		0	0	0	0	0	0	0	0	0	0	0	0	0	0	0	0	0	0	0	0	0	0	0	0	0	0	0	0	0	99	0	0	0	0	0	0	0	0	0	0	0
AATAGTAGGAACTTCTTTAAGATTATTAATTCGTGCAGAATTAGGTAATCCTGGATCATTAATTGGAGATGATCAAATTTATAATACTATTGTAACAGCTCATGCTTTTATTATAATTTTTTTTATGGTAATACCTATTATAATT	Arthropoda	Insecta	Lepidoptera	Tortricidae	Acleris	notana	98.61		0	0	0	0	0	0	0	0	0	0	0	0	0	0	0	0	0	118	0	0	0	0	0	0	0	0	0	44	0	0	188	0	0	0	0	0	0	0	0	0	0
AATAGTTGGTACAGCAATAAGAGTATTAATTCGAATAGAATTAGGTCAAGTAGGTAAATTTTTAGGTGATGATCATTTATATAATGTGATTGTAACTGCGCATGCTTTTGTTATAATTTTTTTTATAGTAATACCTATTTTAATT	Arthropoda	Arachnida	Araneae	Philodromidae	Philodromus	cespitum	99.29		0	0	0	0	0	0	0	0	0	0	0	0	0	0	0	0	0	0	0	0	0	0	0	0	0	0	0	0	0	0	0	0	0	0	0	0	0	0	0	0	0
AATGGTAGGAACTTCACTAAGATTATTAATTCGAGCAGAATTAGGAAATCCTGGATCTTTAATTGGAGATGATCAAATTTACAATACTATTGTCACAGCTCATGCTTTTATTATAATTTTTTTTATAGTTATACCTATTATAATT	Arthropoda	Insecta	Lepidoptera	Noctuidae	Enargia	paleacea	100		0	0	0	0	0	0	0	0	0	0	0	0	0	0	0	0	0	0	0	0	0	0	0	0	0	0	0	1088	0	0	0	0	0	0	30	0	0	0	0	0	0
AATAGTAGGAACTTCTTTAAGATTATTAATTCGAGCTGAATTAGGTAATCCTGGGTCATTAATTGGAGATGATCAAATTTATAATACTATTGTTACTGCTCACGCATTTATAATATTTTTTTTCATAGTAATACCAATTATAATT	Arthropoda	Insecta	Lepidoptera	Argyresthiidae	Argyresthia	retinella	98.61		0	0	0	0	0	0	0	0	0	0	0	0	199	0	63	802	0	0	0	0	0	0	0	0	0	0	0	0	0	0	0	0	0	0	0	0	19	0	0	0	0
AATAGTAGGAACTTCATTAAGATTATTAATTCGAGCAGAATTAGGAACCCCCGGATCTTTAATTGGAGATGATCAAATCTATAATACTATTGTAACAGCCCATGCTTTTATTATAATTTTTTTCATAGTAATACCTATTATAATT	Arthropoda	Insecta	Lepidoptera	Noctuidae	Acronicta	auricoma	100		0	0	0	0	0	0	0	0	0	0	0	0	0	0	0	0	0	0	0	0	0	0	0	0	0	0	0	0	0	0	0	0	0	0	0	0	0	0	0	0	0
AATAGTTGGAACTTCATTAAGATTACTAATTCGAGCTGAATTAGGAAACCCCGGATCTTTAATTGGAGATGATCAAATTTATAATACTATTGTTACAGCACATGCTTTTATTATAATTTTTTTCATAGTTATACCTATTATAATT	Arthropoda	Insecta	Lepidoptera	Noctuidae	Orthosia	incerta	99.31		0	0	0	0	0	0	0	0	0	0	0	0	0	0	0	0	0	0	0	701	0	0	0	0	0	0	0	0	0	55	0	0	69	0	0	0	0	0	0	0	0
AGGTACATGATTATCAGTTATGATTCGTTTAGAACTTGCATATCCTGGTAACCAATTTTTTTGAGGAAATCATCATTTATATAATGTAGTAGTAACAGCACATGCAATTCTTATGATTTTTTTTATGGTAATGCCAATATTTATT	No match								0	0	0	0	0	0	0	0	0	0	0	0	0	0	0	0	0	0	0	0	0	0	0	0	0	0	0	0	0	0	1047	0	0	0	0	0	0	0	0	0	0
AATAGTAGGTACTTCCCTAAGAATTTTAATTCGTATAGAATTAGGGCATCCAGGAGCTTTAATTGGAGATGACCAAATTTATAATGTAATTGTAACAGCCCATGCTTTTGTAATAATTTTTTTTATAGTAATACCTATTATAATT	Arthropoda	Insecta	Diptera	Empididae	Rhamphomyia	anomalipennis	99.31		0	6	0	0	0	0	266	0	0	0	0	0	0	0	0	737	0	0	0	0	0	0	0	0	0	0	0	0	0	0	0	0	0	0	0	0	0	0	0	0	0
AATAGTCGGTACTTCCTTAAGTTTATTAATTCGATCAGAATTAGGAAATCCAGGACAATTAATTGGAGATGATCAAATTTATAATACTATTGTCACAGCTCACGCTTTTATTATAATTTTTTTCATAGTTATACCTATTATAATC	Arthropoda	Insecta	Lepidoptera	Gelechiidae	Anacampsis	blattariella	99.31		0	0	0	0	0	0	0	0	0	0	0	0	0	0	0	0	0	0	0	1013	0	0	0	0	0	0	0	0	0	0	0	0	0	0	0	0	0	0	0	0	0
TATAGTTGGAACATCCCTAAGAATGCTAATTCGAGCCGAATTAGGTAATCCTGGAACCTTAATTGGAAATTATCAAATTTACAATGTAATTGTTACAGCACATGCTTTTATCATAATTTTTTTTATAGTAATGCATATTATAACT	No match								0	0	0	0	0	0	0	0	0	0	0	0	0	0	0	0	0	0	0	0	0	0	0	0	0	0	0	0	0	0	0	0	0	0	0	0	0	0	0	0	0
AATAGTAGGAACTTCTTTAAGTCTTTTAATTCGAGCTGAATTAGGTAATCCAGGATCTTTAATTGGAGATGATCAAATTTATAATACTATTGTTACTGCTCATGCTTTTATTATAATTTTTTTTATAGTAATACCTATTATAATT	Arthropoda	Insecta	Lepidoptera	Nolidae	Bena	bicolorana	100		0	15	0	0	0	0	0	0	0	0	0	0	0	0	0	0	0	0	0	0	0	0	0	0	0	0	0	0	0	0	0	0	0	0	0	0	0	0	0	235	0
AATAGTAGGAACTTCTTTAAGAATTTTAATTCGATCAGAGTTAGGTAACCCTGGGTCATTAATTGGAGATGATCAAATTTATAATGTAATTGTTACAGCTCATGCTTTTATTATAATTTTTTTTATAGTAATACCAATTATAATT	Arthropoda	Insecta	Lepidoptera	Eriocraniidae	Eriocrania	semipurpurella	100		0	0	0	0	0	611	0	0	0	0	0	0	0	0	0	0	0	0	0	0	334	0	0	0	0	0	0	0	0	0	0	0	0	0	0	0	0	0	0	0	0
AATAGTAGGTACTTCTTTAAGTTTATTAATTCGAACTGAACTAGGAAATCCAGGTTCATTAATTGGAGATGATCAAATTTATAATACTATCGTAACTGCTCATGCTTTTATTATAATTTTTTTTATAGTAATACCTATTATAATT	Arthropoda	Insecta	Lepidoptera	Nymphalidae	Limenitis	populi	100		0	0	0	0	0	0	0	0	0	0	0	0	0	0	0	0	0	0	0	0	0	0	0	0	0	0	0	0	0	0	0	0	0	0	0	0	0	0	0	0	0
AATAATCGGAACTTCACTAAGATTATTAATTCGAGCTGAATTAGGAAACCCAGGATCTTTAATTGGAGATGATCAAATTTATAATACTATTGTAACAGCTCATGCCTTTATTATAATTTTTTTTATAGTTATACCTATTATAATT	Arthropoda	Insecta	Lepidoptera	Geometridae	Dysstroma	truncatum	100		0	0	0	0	0	0	0	0	0	0	0	0	0	0	0	0	0	0	0	0	0	0	0	0	0	0	0	0	0	0	0	0	0	0	0	0	0	0	0	0	0
AATATTAGGCACATCATTAAGATGAATTATTCGAATTGAATTAGGAATACCTGGGTCATTCATTGGAGATGATCAAACATATAATGTAGTAGTGACAGCACATGCATTCATTATAATTTTCTTTATAGTAATACCTATTATAATT	Arthropoda	Insecta	Hemiptera	Miridae	Psallus	betuleti	100		0	0	0	0	745	0	0	0	0	0	0	0	0	0	0	0	0	0	0	0	0	0	0	0	0	0	11	0	0	0	0	0	0	16	0	0	0	0	0	0	0
AATAGTAGGTACATCATTAAGATTATTAATTCGAGCAGAATTAGGTAACCCAGGATCTTTAATTGGTGATGATCAAATTTATAATACCATTGTAACTGCTCATGCTTTTATTATAATTTTTTTTATAGTTATACCAATCATAATT	Arthropoda	Insecta	Lepidoptera	Geometridae	Hypomecis	roboraria	99.31		0	0	0	0	0	0	0	0	0	0	0	0	0	0	0	0	0	0	0	0	0	0	0	0	0	0	0	0	0	0	0	0	15	0	0	0	0	0	0	0	0
AATAGTAGGAACTTCATTAAGATTATTAATTCGAGCTGAATTAGGTAACCCCGGATCTTTAATTGGAGATGATCAAATTTATAATACTATTGTTACAGCTCATGCTTTTATTATAATTTTTTTTATAGTTATGCCAATCATAATT	Arthropoda	Insecta	Lepidoptera	Erebidae	Catocala	nymphagoga	99.31		0	0	0	0	0	0	0	0	0	0	0	0	0	0	0	0	0	0	0	0	0	0	0	0	0	0	0	0	0	0	0	0	0	0	0	0	0	0	0	0	0
AATAGTAGGAACTTCCTTAAGATTATTAATTCGAGCCGAATTAGGAAATCCCGGATCTTTAATTGGAGATGATCAAATTTATAATACTATTGTTACAGCACATGCTTTTATTATAATTTTTTTTATAGTTATACCAATCATAATT	No match								0	0	0	0	0	0	0	0	0	0	0	0	0	0	0	0	0	0	0	0	0	0	0	0	0	0	0	0	0	339	0	0	0	0	0	0	0	61	25	0	0
TATAGTTGGAACATCATTAAGATTATTAATTCGAGCTGAATTAGGTAATCCCGGATCTTTAATTGGCAACGATCAAATTTATAATACTATTGTTACAGCACATACTTTTATTATAATTTTTTTTATGGTTATACCTATTATAATT	No match								0	0	0	0	0	0	0	0	0	0	0	0	0	0	0	0	0	0	0	0	0	0	0	0	0	0	0	0	0	0	0	0	0	0	0	0	0	0	0	0	0
AATAGTAGGAACTTCTTTAAGAATTTTAATTCGATCTGAGTTAGGAAATCCTGGGTCATTAATTGGAGATGATCAAATTTATAATGTTATTGTAACAGCTCACGCCTTTATTATAATTTTCTTTATAGTAATACCAATTATAATT	Arthropoda	Insecta	Lepidoptera	Eriocraniidae	Eriocrania	cicatricella	100		0	0	0	0	0	0	0	0	0	0	0	0	0	0	0	0	0	0	0	0	112	0	0	0	0	0	0	0	0	0	0	0	0	0	0	0	0	0	0	0	754
TATAGTAGGAACTTCATTAAGACTATTAATTCGTGCTGAATTAAGAAATCCGGGATCTTTAATCGGAGATGATCAAATTTATAATACTATTGTTACAGCTCATGCTTTTATTATAATTTTTTTCATAGTTATACCTATTATAATT	Arthropoda	Insecta	Lepidoptera	Noctuidae	Hyppa	rectilinea	99.31		0	0	0	0	0	0	0	0	0	0	0	0	0	0	0	0	0	0	0	262	0	0	0	0	0	0	0	0	0	0	0	0	0	0	0	0	0	0	0	0	0
AATAGTAGGAACTTCATTAAGATTGCTAATTCGAGCAGAATTAGGTACCCCTGGATCTTTAATTGGAGATGATCAAATTTATAATACTATTGTTACAGCTCATGCATTTATTATAATTTTTTTTATAGTTATACCTATTATAATT	Arthropoda	Insecta	Lepidoptera	Noctuidae	Colocasia	coryli	100		0	0	0	0	0	0	0	0	0	0	0	0	0	0	0	0	0	0	0	0	0	0	0	0	0	0	0	0	0	0	0	0	0	0	0	0	0	0	0	0	0
AATAGTAGGTACTTCCCTTAGTATCTTAATTCGTGCTGAACTTGGCCATGCTGGCTCTTTAATTGGAGACGACCAAATTTATAACGTAATTGTTACAGCTCATGCTTTTGTAATAATTTTTTTTATAGTTATACCTATTTTAATT	Arthropoda	Insecta	Diptera	Chironomidae	Heterotrissocladius	sp.	100		0	0	0	0	0	0	794	0	0	0	0	0	0	0	0	0	0	0	0	0	0	0	0	0	0	0	0	0	0	0	0	0	0	0	0	0	0	0	0	0	2
AATAGTAGGAACTTCCTTAAGATTATTAATTCGAGCCGAATTAGGAAATCCCGGATCTTTAATTGGAGATGATCAAATTTATAATACTATTGTTACAGCACATGCTTTTATCATAATTTTTTTTATAGTTATACCAATCATAATT	No match								0	0	0	0	0	0	0	0	0	0	0	0	0	0	0	0	0	0	0	0	0	0	0	0	0	0	0	0	0	0	0	0	0	0	0	0	0	0	0	0	0
TTTAGTAGGAACTAGATTAAGTTTATTAATTCGAGCTGAATTAGGTCAACCAGGTTCATTAATTGGAGATGACCAAATTTACAATGTAATTGTAACTGCACATGCATTTATTATAATTTTCTTTATAGTTATACCAATTGTTATT	Arthropoda	Insecta	Neuroptera	Hemerobiidae	Hemerobius	sp.	100		0	0	0	0	0	0	0	0	0	0	11	0	0	0	801	0	0	0	0	0	0	0	0	0	0	0	0	0	0	0	0	0	0	0	0	0	0	0	0	0	0
AATAGTAGGTATAATACTTAGTATAATCATTCGTATTGAACTTAATCAACCAGGTTCATTCTTAGGAAATGACCAAATTTACAATGTAATTGTTACATCTCATGCATTTGTTATAATTTTTTTTATAGTTATACCCATCTTAATT	Arthropoda	Insecta	Hemiptera	Cicadellidae	Oncopsis	flavicollis	97.92		0	0	0	0	0	0	0	0	0	0	0	0	0	0	0	0	0	0	0	0	0	0	0	0	0	0	0	0	0	0	0	0	0	0	0	0	0	0	0	0	0
AATAGTAGGAACATCATTAAGATTATTAATTCGTGCTGAATTAGGAAATCCAGGATCTTTAATTGGTGATGATCAAATTTATAATACTATTGTTACAGTTCATGCTTTTATTATAATTTTTTTTATAGTTATACCTATTATAATT	Arthropoda	Insecta	Lepidoptera	Noctuidae	Conistra	vaccinii	99.31		0	0	0	0	0	0	0	0	0	0	0	0	0	0	0	0	0	0	0	0	0	0	0	0	0	0	0	0	0	0	0	0	0	0	0	0	0	0	0	0	0
AATAGTGGGAACATCTCTAAGTTTACTAATTCGAGCTGAATTAGGGAATCCTGGATCATTAATCGGAAATGATCAAATTTATAATACTATTGTTACAGCTCATGCGTTTATCATAATTTTTTTTATAGTTATACCAATTATAATT	Arthropoda	Insecta	Lepidoptera	Erebidae	Lymantria	dispar	99.31		0	0	0	0	0	0	0	0	0	0	0	0	0	0	0	0	0	0	0	0	0	0	0	0	0	0	0	0	0	0	0	0	0	0	0	0	0	0	0	0	0
AATAGTTGGAACATCATTAAGTTTATTAATTCGAACTGAATTAGGAAATCCAGGATCATTAATTGGTGATGATCAAATTTATAATACTATTGTAACAGCCCATGCTTTTATTATAATTTTTTTTATAGTTATACCAATTATAATT	Arthropoda	Insecta	Lepidoptera	Nymphalidae	Speyeria	aglaja	100		0	0	0	0	0	0	0	0	0	0	0	0	0	0	0	0	0	0	0	0	0	0	0	792	0	0	0	0	0	0	0	0	0	0	0	0	0	0	0	0	0
AATAGTAGGAACTTCTTTAAGATTATTAATTCGAGCTGAATTAGGTAATCCTGGGTCATTAATTGGAGATGATCAAATTTATAATACTATTGTTACTGCTCACGCATTTATTATAAATTTTTTCATAGTAATACCAATTATAATT	Arthropoda	Insecta	Lepidoptera	Argyresthiidae	Argyresthia	retinella	99.31		0	0	103	0	0	0	0	0	0	0	0	0	682	0	0	0	0	0	0	0	0	0	0	0	0	0	0	0	0	0	0	0	0	0	0	0	0	0	0	0	0
TATAATTGGAACTTCTTTAAGTCTTTTAATTCGAGCAGAATTAGGAAATCCTGGGTCATTAATTGGAGATGATCAAATTTATAACACCATTGTAACAGCTCATGCTTTCATTATAATTTTCTTTATAGTTATACCCATCATAATT	Arthropoda	Insecta	Lepidoptera	Geometridae	Odontopera	bidentata	100		0	0	0	0	0	0	0	0	0	0	0	0	0	0	0	0	0	0	780	0	0	0	0	0	0	0	0	0	0	0	0	0	0	0	0	0	0	0	0	0	0
AATAGTTGGAACTTCACTAAGTTTATTAATTCGAGCAGAATTAGGTACTCCAGGGTCATTAATTGGAGATGACCAAATTTATAATACTATTGTAACAGCTCATGCTTTTATTATAATTTTTTTTATAGTTATACCAATTATAATT	Arthropoda	Insecta	Lepidoptera	Lasiocampidae	Malacosoma	neustria	100		0	0	0	0	0	0	0	0	0	0	0	0	0	0	0	0	0	0	0	0	0	0	0	0	0	0	0	0	0	0	0	0	0	0	0	0	0	0	0	392	0
GATAGTAGGAACTTCTTTAAGAATTCTTATTCGAGCTGAACTTGGGCATGCAGGGTCTTTAATTGGAGACGACCAAATTTATAATGTAATTGTTACTGCACACGCCTTTGTAATAATTTTTTTTATAGTTATACCTATTATAATT	Arthropoda	Insecta	Diptera	Chironomidae	Synorthocladius	semivirens	99.31		0	0	0	0	0	0	0	0	0	0	0	0	0	0	0	0	0	0	0	0	0	0	0	0	0	0	0	0	0	0	0	0	0	0	0	0	0	0	0	0	0
TATAGTAGGAACTTCCTTAAGACTATTAATTCGTGCTGAATTAGGAAATCCGGGATCTTTAATCGGAGATGATCAAATTTATAATACTATTGTTACAGCTCATGCTTTTATTATAATTTTTTTCATAGTTATACCTATTATAATT	Arthropoda	Insecta	Lepidoptera	Noctuidae	Hyppa	rectilinea	99.31		0	0	0	0	0	0	0	0	0	0	0	0	0	0	0	0	0	0	0	0	0	0	0	0	0	0	0	0	0	0	0	0	0	0	0	0	0	0	0	0	0
AATAGTCGGTACTTCATTAAGATTATTAATTCGGGCAGAATTAGGAAATCCTGGATCTTTAATTGGAGATGACCAAATTTACAATACTATTGTAACTGCTCATGCTTTTATTATAATTTTCTTCATAGTTATGCCTATTATAATT	Arthropoda	Insecta	Lepidoptera	Geometridae	Ematurga	atomaria	100		0	0	0	0	0	0	0	0	0	0	0	0	0	0	0	0	0	0	0	0	0	0	0	0	0	0	0	0	0	0	0	0	0	0	0	0	0	0	0	0	732
AATAGTAGGAACTTCCTTAAGATTATTAATTCGAGCCGAATTAGGAAATCCCGGATCTTTAATTGGAGATGATCAAATTTATAATACTATTGTTACAGCACATGCTTTTATTATAATTTTTTTTATAGTTATACCTATTATAATC	Arthropoda	Insecta	Lepidoptera	Noctuidae	Rileyiana	fovea	99.31		0	0	0	0	0	0	0	0	0	0	0	0	0	0	0	0	0	0	0	0	0	0	0	0	0	0	0	0	0	0	0	0	0	0	0	0	0	0	0	0	0
AATAGTGGGAACTTCATTAAGAATATTAATTCGAGCCGAATTAGGGTGCCCTAATGCTTTAATTGGGGATGACCAAATTTATAATGTAATTGTTACTGCTCATGCTTTTATTATAATTTTTTTCATGGTAATACCAATTATAATT	Arthropoda	Insecta	Diptera	Sciaridae	Corynoptera	subdentata	100		0	0	672	0	0	0	0	0	0	0	0	0	0	15	0	0	0	0	0	0	0	0	0	0	0	0	0	0	0	0	0	0	0	0	0	0	0	0	0	0	0
AATAGTAGGAACTTCTTTAAGATTATTAATTCGAGCTGAATTAGGTAATCCTGGGTCATTAATTGGGGATGATCAAATTTATAATACTATTGTTACTGCTCACGCATTTATTATGATTTTTTTCATAGTAATACCAATTATAATT	Arthropoda	Insecta	Lepidoptera	Argyresthiidae	Argyresthia	retinella	98.61		0	0	0	0	0	0	0	0	0	0	0	0	646	31	0	0	0	0	0	0	0	0	0	0	0	0	0	0	0	0	0	0	0	0	0	0	0	0	0	0	0
AATAGTTGGAACTTCCTTAAGATTATTAATTCGAACAGAATTAGGAATACCTGGCTCTTTAATTGGAAATGATCAAATTTATAATACAATTGTAACAGCACATGCTTTTATCACAATTTTTTTTATAGTAATACCAATTATAATT	Arthropoda	Insecta	Lepidoptera	Incurvariidae	Incurvaria	pectinea	99.31		0	0	0	0	0	0	0	0	0	0	0	0	0	0	0	0	0	0	0	0	0	0	396	0	0	0	0	0	0	0	0	0	0	0	0	0	0	0	0	0	0
AATAGTAGGAACTTCTTTAAGATTATTAATTCGAGCTGAATTAGGAAATCCTGGATCTTTAATCGGAGATGATCAAATTTATAATACTATTGTTACAGCACATGCTTTTATTATAATTTTTTTTATAGTTATACCTATTATAATT	Arthropoda	Insecta	Lepidoptera	Noctuidae	Anaplectoides	prasinus	100		0	0	0	0	0	0	0	0	0	0	0	0	0	0	0	0	0	0	0	0	0	0	0	0	0	0	0	0	0	0	0	0	0	0	0	0	0	0	0	128	0
AATAGTTGGAACATCATTAAGAATTTTAATTCGTGCTGAATTAAGACAACCAGGAATATTCATTGGTAATGACCAAATTTATAATGTAATTGTTACAGCACATGCTTTTATTATAATTTTTTTTATAGTAATACCTATTATAATT	Arthropoda	Insecta	Diptera	Culicidae	Ochlerotatus	communis	100		0	0	0	0	0	0	0	0	0	0	0	0	0	0	5	198	0	0	0	0	0	0	0	0	0	0	0	0	0	0	0	0	0	0	0	0	0	0	0	0	0
AATAGTAGGAACTTCTTTAAGATTATTAATTCGAGCTGAATTAGGTAACCCCGGATCTTTAATTGGAGATGATCAAATTTATAATACCATTGTTACAGCTCATGCTTTTATTATAATTTTTTTTATAGTTATACCAATCATAATT	No match								0	0	0	0	0	0	0	0	0	0	0	0	0	0	0	0	0	0	0	0	0	0	0	0	0	0	0	0	0	0	0	0	0	0	0	0	0	0	0	0	0
AATAGTTGGAACTTCATTAAGTTTATTAATTCGAGCAGAATTAGGAAATCCTGGATCCCTAATTGGAGATGATCAAATTTATAATACTATTGTTACGGCTCATGCATTTATTATAATTTTTTTTATAGTAATACCTATTATAATT	Arthropoda	Insecta	Lepidoptera	Notodontidae	Clostera	curtula	100		0	0	0	0	0	0	0	0	0	0	0	0	0	0	0	0	0	0	0	0	0	0	0	0	0	0	0	0	0	0	0	0	0	0	0	0	0	0	0	0	0
TATAGTAGGAACTTCTCTAAGATTATTAATTCGAGCAGAACTAGGAAACCCTGGATCATTAATTGGTGACGATCAAATTTATAATACTATTGTAACAGCTCATGCATTTATTATAATTTTTTTTATGGTAATACCTATTATAATT	Arthropoda	Insecta	Lepidoptera	Tortricidae	Acleris	emargana	100		0	0	0	0	0	0	0	0	0	0	0	0	0	0	0	0	0	0	0	0	0	0	0	0	0	0	0	0	0	0	0	0	0	0	0	0	0	0	0	0	0
AATAGTTGGTACCTCCCTAAGTATCTTAATTCGAATAGAACTAGGACACCCCGGTGCTTTAATTGGGGATGACCAAATTTATAATGTAATTGTTACTGCTCATGCATTTGTAATAATTTTCTTTATAGTAATACCAATTATAATT	Arthropoda	Insecta	Diptera	Empididae	Hilara	medeteriformis	100		0	0	0	0	0	0	0	0	0	0	0	0	0	0	0	0	0	0	0	0	0	0	634	0	0	0	0	0	0	0	0	0	0	0	0	0	0	0	0	0	0
TGGAATAGTGGGAACTGGACTTTCTTTGTTAATTCGATTAGAGTTAGGTACATCTGGAATCCTATCAGATGATCATTTTTACAATGTGATTGTAACAGCCCATGCATTTGTTATAATTTTCTTTATAGTTATACCAATTATAATT	Mollusca	Gastropoda	Stylommatophora	Valloniidae	Zoogenetes	harpa	100		0	0	0	0	0	0	0	0	0	0	0	0	0	0	0	0	0	0	0	0	0	0	0	0	0	0	0	0	0	0	0	0	0	0	0	0	0	0	0	0	0
AATAGTAGGAACATCCTTAAGATTATTAATTCGTGCCGAATTAGGAAATCCTGGATCATTAATTGGAGATGATCAAATTTATAATACTATTGTAACAGCTCATGCTTTTATTATAATTTTTTTTATAGTTATACCCATTATAATT	Arthropoda	Insecta	Lepidoptera	Noctuidae	Xylena	solidaginis	100		0	0	0	0	0	0	0	0	0	0	0	0	0	0	0	0	0	0	0	0	0	0	0	233	0	0	0	0	0	0	0	0	0	0	0	0	0	0	0	0	0
AATAGTAGGAACTTCCTTAAGATTATTAATTCGAGCCGAATTAGGAAATCACGGATCTTTAATTGGAGATGATCAAATTTATAATACTATTGTTACAGCACATGCTTTTATTATAATTTTTTTTATAGTTATACCTATTATAATT	Arthropoda	Insecta	Lepidoptera	Noctuidae	Rileyiana	fovea	99.31		0	0	0	0	0	0	0	0	0	0	0	0	0	0	0	0	0	0	0	0	0	0	0	0	0	0	0	0	0	0	0	0	0	0	0	0	0	0	0	0	0
TATAGTTGGAACATCATTAAGATTATTAATTCGAGCTGAATTAGGTAATCCCGGATCTTTAATTGGCAACGATCAAATTTATAATACTATTGTCACAGCCCATGCCTTTATTGTAATCTTTTTTATAGTAATACCTATTATAATT	No match								0	0	0	0	0	0	0	0	0	0	0	0	0	0	2	0	0	0	0	0	0	0	0	0	0	0	0	0	0	0	0	0	0	0	0	0	0	0	0	0	0
AATAGTAGGAACTTCATTAAGTTTATTAATTCGAGCTGAATTAGGAAATCCTGGATCTTTAATTGGTGACGATCAAATTTATAATACTATTGTAACAGCACATGCCTTTATTATAATTTTTTTTATAGTAATACCTATTATAATT	Arthropoda	Insecta	Lepidoptera	Erebidae	Arctia	plantaginis	100		0	0	0	0	0	0	0	0	0	0	0	0	0	0	0	0	0	0	0	0	0	0	0	0	0	0	0	0	0	0	0	0	0	0	605	0	0	0	0	0	0
TATAATTGGATCTTCACTTAGAATATTAATTCGTCTTGAATTAAGACAAATTAATTCAATTATCAATAATAATCAATTATATAATGTAATTGTTACAATTCATGCATTTATTATAATTTTTTTTATAACAATACCTATTGTAATT	Arthropoda	Insecta	Hemiptera	Aphididae	Cinara	pruinosa	100		0	2	0	0	0	0	0	0	0	0	0	0	0	0	0	0	0	0	0	0	0	0	0	315	0	0	0	34	0	242	0	0	0	0	0	0	0	0	0	0	0
AATAGTAGGAACTTCTTTAAGATTATTAATTCGAGCTGAATTAGGTAATCCTGGGTCATTAATTGGAGATGATCAAATTTATAATACTATTGTTACTGCTCATGCATTTATTATATTTTTTTTCATAGTAATACCAATTATAATT	Arthropoda	Insecta	Lepidoptera	Argyresthiidae	Argyresthia	retinella	98.61		0	0	0	0	0	0	0	0	0	0	0	0	206	29	372	0	0	0	0	0	0	0	0	0	0	0	0	0	0	0	0	0	0	0	0	0	0	0	0	0	0
TATAGTTGGTACTTCCTTAAGATTATTAATTCGAGCTGAATTAGGAAACCCCGGATCTTTAATTGGGGACGACCAAATTTATAATACTATTGTAACTGCTCATGCTTTTATTATAATTTTTTTCATGGTTATACCTATTATAATT	Arthropoda	Insecta	Lepidoptera	Tortricidae	Epinotia	crenana	100		0	0	0	0	0	0	0	0	0	0	0	0	6	0	601	0	0	0	0	0	0	0	0	0	0	0	0	0	0	0	0	0	0	0	0	0	0	0	0	0	0
AATAGTTGGTACTTCTTTAAGTTTATTAATTCGAGCTGAATTAGGAAATCCTGGCTCATTAATTGGAGATGATCAAATTTATAATACTATTGTAACTGCTCATGCTTTTATTATAATTTTTTTTATAGTTATACCTATTATAATT	Arthropoda	Insecta	Lepidoptera	Tortricidae	Phiaris	bipunctana	100		0	0	0	0	0	0	0	0	0	0	0	0	0	0	0	0	0	0	0	0	0	0	0	0	0	0	0	0	0	0	0	0	0	0	0	0	0	0	0	0	121
AATAGTAGGAACTTCTTTAAGATTATTAATTCGAGCTGAATTAGGTAATCCTGGGTCTTTAATTGGAGATGATCAAATTTATAATACTATTGTTACTGCTCACGCATTTATTATAATTTTTTTCATAGTAATACCAATTATAATT	Arthropoda	Insecta	Lepidoptera	Argyresthiidae	Argyresthia	retinella	99.31		0	0	44	0	0	0	0	0	0	0	0	0	222	0	329	0	0	0	0	0	0	0	0	0	0	0	0	0	0	0	0	0	0	0	0	0	0	0	0	0	0
GATAGTAGGAACTTCTTTAAGATTATTAATTCGAGCTGAATTAGGAAATCCTGGATCTTTAATTGGAGATGATCAAATTTATAATACTATTGTTACAGCACATGCTTTCATTATAATTTTTTTTATGGTAATACCTATTATAATT	Arthropoda	Insecta	Lepidoptera	Noctuidae	Xestia	agathina	100		0	0	0	0	0	0	0	0	0	0	0	0	0	0	0	0	0	0	0	0	0	0	0	0	0	0	0	0	0	0	0	0	0	0	0	0	0	0	0	0	0
AATAGTGGGTACCTCATTAAGTTTATTAATTCGAGCAGAATTAGGTAATCCAGGATCATTAATTGGAGATGATCAAATTTACAATACTATTGTTACCGCTCATGCATTTATTATAATTTTTTTTATAGTGATACCTATTATAATT	Arthropoda	Insecta	Lepidoptera	Geometridae	Plagodis	pulveraria	100		0	0	0	0	0	0	0	0	0	0	0	0	0	0	0	0	0	0	0	0	0	0	0	0	0	0	0	0	0	0	0	0	0	503	0	0	0	0	0	0	0
CATAATTGGAACTTCTTTAAGATTATTAATTCGAGCAGAATTAGGGAACCCGGGATCTTTAATTGAAGACGATCAAATTTATAACACTATTGTTACAGCTCATGCTTTTATTATAATTTTTTTTATAGTTATACCTATTATAATT	Arthropoda	Insecta	Lepidoptera	Geometridae	Epirrita	autumnata	99.31		0	0	0	0	0	0	0	0	0	0	0	0	0	0	0	0	0	0	0	0	0	0	0	0	0	0	0	0	0	0	0	0	0	0	0	0	0	0	0	0	0
CATAGTGGGTACATCCTTAAGAATACTAATTCGAGCCGAATTAGGTAATTCAGGAACTTTAATTGGAAATGATCAAATTTATAACGTAATTGTTACAGCTCATGCTTTTATCATAATTTTCTTTATGGTAATACCTATTATAATC	No match								0	0	0	0	0	0	0	0	0	0	0	0	0	0	0	0	0	0	0	0	0	0	0	0	0	0	0	0	0	0	0	0	0	0	0	0	0	0	0	0	0
AATAGTAGGAACTTCTTTAAGATTACTAATTCGTGCAGAATTAGGTAATCCTGGATCATTAATTGGAGATGATCAAATTTATAATACTATTGTAACAGCTCATGCTTTTATTATAATTTTTTTTATAGTTATGCCAATTATAATT	Arthropoda	Insecta	Lepidoptera	Ypsolophidae	Ypsolopha	parenthesella	99.31		0	0	0	0	0	251	0	208	0	0	0	0	0	0	0	0	0	0	0	0	106	0	0	0	0	0	0	0	0	0	0	0	0	0	0	0	0	0	0	0	0
TATAATTGGTACCTCTTTAAGATTATTAATTCGAGCTGAATTAGGAAACCCCGGATCTTTAATTGGAGATGATCAAATTTATAATACTATTGTAACTGCTCATGCTTTTATTATTAATTTTTTTATAGTTATGCCTATTATAATT	Arthropoda	Insecta	Lepidoptera	Tortricidae	Epinotia	tenerana	98.61		0	0	0	0	0	0	0	0	0	0	0	0	0	0	0	0	0	0	0	0	0	0	0	0	0	0	0	0	0	0	0	0	0	0	0	0	0	0	0	0	0
TATAATTGGTACTTCTCTAAGATTATTAATTCGTGCTGAATTAGGAAATCCTGGATCTTTAATTGGAGATGATCAAATTTACAATACTATCGTAACTGCTCACGCATTTATTATAATTTTTTTTATGGTTATACCTATTATAATT	Arthropoda	Insecta	Lepidoptera	Tortricidae	Epinotia	nisella	100		0	0	0	0	0	0	0	0	0	0	0	0	0	0	0	0	0	0	0	0	0	0	0	0	0	0	0	0	0	0	0	0	0	560	0	0	0	0	0	0	0
TATAATTGGAACTTCACTAAGACTTTTAATTCGAGCTGAATTAGGAAATCCTGGATCTTTAATTGGTGATGATCAAATTTATAACACTATTGTAACTGCTCATGCTTTTATTATAATTTTTTTTATAGTAATACCTATTATAATT	Arthropoda	Insecta	Lepidoptera	Tortricidae	Rhopobota	ustomaculana	100		0	0	0	0	0	0	0	0	0	0	0	0	0	0	0	0	0	0	264	0	0	0	0	0	0	0	0	0	0	0	0	0	0	0	0	0	0	0	0	0	0
TATAGTAGGAACTGCAATAAGAGTATTGATTCGAATTGAGTTAGGTCAGTCAGGTAGATTTTTAGGTAATGATCAATTGTATAATGTAATTGTTACTGCCCATGCTTTTGTAATAATTTTTTTTATAGTAATACCAATTTTGATT	Arthropoda	Arachnida	Araneae	Theridiidae	Ohlertidion	ohlerti	100		0	0	0	2	0	0	0	0	0	0	0	0	0	0	0	0	0	0	0	0	0	0	0	0	0	0	0	0	0	0	0	0	0	0	0	0	0	368	0	0	0
AATAGTGGGAACATCTCTAAGTTTACTAATTCGAGCTGAATTAGGAAATCCTGGATCATTAATCGGAAATGATCAAATTTATAATACTATTGTTACAGCTCATGCATTTATCATAATTTTTTTTATAGTAATACCTATTATAATT	No match								0	0	0	0	0	0	0	0	0	0	0	0	0	0	0	0	0	0	0	0	0	0	0	0	0	0	0	0	0	0	0	0	0	0	0	0	0	0	547	0	0
AATAGTTGGAACTTCATTAAGATTACTAATTCGAGCTGAATTAGGAAACCCCGGATCTTTAATTGGAGATGATCAAATTTATAATACTATTGTTACAGCACATGCTTTTATTATAATTTTTTTTATGGTAATACCTATTATAATT	Arthropoda	Insecta	Lepidoptera	Noctuidae	Orthosia	incerta	98.61		0	0	0	0	0	0	0	0	0	0	0	0	0	0	0	0	0	241	0	0	0	0	0	0	0	0	0	0	0	0	165	0	0	0	22	0	0	0	0	0	0
AATAATAGGAACATCTCTAAGAATTCTAATTCGTACAGAATTAGGAACCCCCAGCTCCTTAATTGGAGATGACCAAATTTATAATGTAATTGTCACAGCTCATGCATTTGTCATAATTTTTTTTATAGTAATGCCTACAATAATT	Arthropoda	Insecta	Coleoptera	Anthribidae	Platystomos	albinus	100		0	0	0	0	0	524	0	0	0	0	0	0	0	0	0	0	0	2	0	0	0	0	0	0	0	0	0	0	0	0	0	0	0	0	0	0	0	0	0	0	0
TATAGTTGGAACATCATTAAGATTATTAATTCGAGCTGAATTAGGTAATCCCGGATCTTTAATTGGCAACGATCAAATTTATAATACTATTGTTACAGCTCATGCTTTTATTATAATCTTTTTTATAGTAATACCTATTATAATT	Arthropoda	Insecta	Lepidoptera	Erebidae	Ocneria	rubea	99.31		0	0	0	0	0	0	0	0	0	0	0	0	0	0	0	0	0	0	0	0	0	0	0	0	0	0	0	0	0	0	0	0	0	0	0	0	0	0	0	0	46
GTATAGTAGGAACATCTTTAAGAATTCTTATTCGAGCTGAATTAGGTCATGCTGGTTCATTAATTTGTGATGATCAAATTTATAATGTAATTGTTACAGCTCATGCTTTGTAATAATTTTTTTTATAGTTATACCTATTTTAATT	Arthropoda	Insecta	Diptera	Chironomidae	Smittia	sp.	98.7		0	0	0	0	0	0	0	0	0	0	0	0	0	0	0	0	0	0	0	0	0	0	0	0	0	0	0	0	0	0	0	0	0	0	0	0	0	0	0	0	0
AATACTAGGAACATCTTTAAGAATTCTAATTCGAATAGAATTAGGAACACCAGGATCTTTAATTGGATATGATCAAATTTATAATACCATCGTAACAGCTCATGCTTTTATCATAATTTTTTTTATAGTAATACCTATTATAATT	Arthropoda	Insecta	Lepidoptera	Lycaenidae	Satyrium	esculi	99.31		0	0	0	0	0	0	0	0	0	0	0	0	0	0	0	0	0	0	0	0	0	0	0	0	0	0	0	0	0	0	0	0	0	0	0	0	0	0	0	0	0
TGGCACCATGTTATCCCTATTTATAAGGCTAGAATTAGCTTATCCGGGGAATCAATTTTTTTTAGGAAATCACCAACTTTATAACGTGGTCGTCACGGCACACGCATTTATTATGATTTTTTTCATGGTCATGCCAATTTTAATT	No match								0	0	0	0	0	0	0	0	0	0	0	0	0	0	0	0	0	0	0	0	0	0	0	0	0	0	0	0	0	0	0	0	0	0	0	0	0	0	0	0	0
AATAATTGGTACCTCATTAAGTATTTTAATTCGAGCTGAATTAGGACATCCTGGATCATTAATTGGTGATGACCAAATTTATAATGTAATCGTAACAGCACATGCTTTTGTAATAATTTTCTTTATAGTAATACCTATTATAATT	Arthropoda	Insecta	Diptera	Tabanidae	Hybomitra	sp.	100		0	0	0	0	0	0	0	0	0	0	0	0	0	0	0	0	0	0	0	0	0	0	0	0	0	0	0	0	0	0	0	0	0	0	0	0	0	0	494	0	0
TATAGTAGGAACATCTTTAAGAATTCTTATTCGAGCTGAATTAGGTCATGCTGGTTCATTAATTGGTGATGATCAAATTTATAATGTAATTGTTACAGCTCATGCTTTTGTAATAATTTTTTTTATAGTTATACCTATTTTAATT	Arthropoda	Insecta	Diptera	Chironomidae	Cricotopus	sp.	97.92		0	0	0	0	0	0	0	0	0	0	0	0	0	0	0	0	0	0	0	0	0	0	0	0	0	0	0	0	0	0	0	0	0	0	0	0	0	0	0	0	0
AATAGTAGGAACTTCTTTAAGATTATTAATTCGAGCTGAATTAGGTAATCCTGGGTCATTAATTGGAGATGATCAAATTTATAATACTATTGTTACTGCTCACGCATTTATTATAATTTTTTTCATAGTAATTCCAATTATAATT	Arthropoda	Insecta	Lepidoptera	Argyresthiidae	Argyresthia	retinella	99.31		0	0	0	0	0	0	0	0	0	0	0	0	0	0	478	0	0	0	0	0	0	0	0	0	0	0	0	0	0	0	0	0	0	0	0	0	0	0	0	0	0
AATAGTAGGTACATCTTTAAGTCTTTTAATTCGAGCTGAATTAGGAACTCCAGGATCTTTAATTGGAGATGATCAAATTTATAATACTATTGTAACTGGACATGCTTTTATTATAATTTTTTTTATAGTAATACCTATTATAATT	Arthropoda	Insecta	Lepidoptera	Pyralidae	Ortholepis	betulae	100		0	0	0	0	0	0	0	0	0	0	0	0	0	0	0	0	0	0	0	0	0	0	0	0	0	0	0	0	0	0	0	0	0	0	0	0	0	0	0	0	0
AATAGTTGGAACATCATTAAGAATTTTAATTCGTGCTGAATTAAGACAACCAGGAATATTTATTGGTAATGACCAAATTTATAATGTAATTGTTACAGCACATGCTTTTATTATTAATTTTTTTATAGTAATACCTATTATAATT	Arthropoda	Insecta	Diptera	Culicidae	Ochlerotatus	sp.	98.61		0	0	0	0	0	0	0	0	0	0	0	0	0	0	0	0	0	0	0	0	0	359	0	0	0	0	0	0	0	0	0	0	0	0	0	0	0	0	0	0	0
AATAGTAGGAACTTCCTTAAGACTATTAATTCGAGCCGAATTAGGAAATCCCGGATCTTTAATTGGAGATGATCAAATTTATAATACTATTGTTACAGCACATGCTTTTATTATAATTTTTTTTATAGTTATACCTATTATAATT	Arthropoda	Insecta	Lepidoptera	Noctuidae	Rileyiana	fovea	99.31		0	0	0	0	0	0	0	0	0	0	0	0	0	0	0	0	0	0	0	0	0	0	0	0	0	0	0	0	0	0	0	0	0	0	0	0	0	0	0	0	0
AATAGTAGGAACTTCCTTAAGATTATTAATTCGAGCCGAATTAGGAAATCCCGGATCTTTAATTGGAGATGATCAAATTTATAATACCATCGTAACAGCTCATGCTTTTATCATAATTTTTTTTATAGTAATACCTATTATAATT	No match								0	0	0	0	0	0	0	0	0	0	0	0	0	0	0	0	0	0	0	0	0	0	0	0	0	0	0	0	0	0	0	0	0	0	0	0	0	0	454	0	0
AATAGTAGGAACATCTTTAAGAATTTTAATTCGATTAGAATTAAGAACAATTTCTAATTTAATTGGAAATGATCAAATTTATAATGTTATTGTAACAGCTCATGCATTTATTATAATTTTTTTTATAGTTATACCTATTTTAATT	Arthropoda	Insecta	Diptera	Cecidomyiidae	Asteromyia	sp.	100		0	0	0	0	0	0	0	0	0	0	0	0	0	0	0	0	0	0	0	0	0	0	0	0	0	0	0	0	0	0	0	0	0	0	0	0	0	0	0	0	0
AATAATTGGAACTTCTTTAAGATTATTAATTCGAGCTGAATTAGGAAACCCAGGATCTTTAATTGGAGATGATCAAATTTATAATACTATTGTAACTGCTCATGCTTTTATTATTAATTTTTTCATAGTTATACCTATTATAATT	Arthropoda	Insecta	Lepidoptera	Geometridae	Hydriomena	furcata	98.61		0	0	0	0	0	0	0	0	0	0	0	0	0	0	0	0	0	0	51	0	0	0	0	0	0	0	0	0	0	134	0	0	0	0	0	0	0	0	0	0	0
AATAGTAGGAACTTCTTTAAGATTATTAATTCCAGCTGAATTAGGTAATCCTGGGTCATTAATTGGAGATGATCAAATTTATAATACTATTGTTACTGCTCACGCATTTATTATAATTTTTTTCATAGTAATACCAATTATAATT	Arthropoda	Insecta	Lepidoptera	Argyresthiidae	Argyresthia	retinella	99.31		0	0	0	0	0	0	0	0	0	0	0	0	447	0	0	0	0	0	0	0	0	0	0	0	0	0	0	0	0	0	0	0	0	0	0	0	0	0	0	0	0
AATAATTGGTACTTCATTAAGTATTTTAATTCGAGCTGAATTAGGGCATCCTGGATCATTAATTGGTGATGACCAAATTTATAATGTAATTGTAACAGCACATGCTTTTGTAATAATTTTTTTTATAGTAATACCTATTATAATT	Arthropoda	Insecta	Diptera	Tabanidae	Hybomitra	bimaculata	100		0	0	0	0	0	0	0	0	0	0	0	0	0	0	0	0	0	0	0	436	0	0	0	0	0	0	0	0	0	0	0	0	0	0	0	0	0	0	0	0	0
AATAATTGGAACTTCATTAAGTATTTTAATTCGAGCAGAGCTTGGTCATCCGGGGGCATTAATCGGAGATGACCAAATTTACAATGTAATTGTAACAGCTCATGCTTTTATTATAATTTTTTTTATAGTTATACCTATTATAATT	Arthropoda	Insecta	Diptera	Tipulidae	Tipula	submarmorata	100		0	0	0	0	0	0	0	0	0	0	0	0	0	0	0	0	0	0	0	0	0	0	0	0	0	0	0	0	0	0	0	0	0	0	0	0	0	0	0	0	0
AATAGTAGGAACTTCTTTAAGAATTTTAATTCGATCTGAATTAGGAAATCCAGGATCATTAATTGGAGATGATCAAATTTATAATGTAATTGTAACAGCTCATGCATTTATTATAATTTTTTTTATAGTAATACCAATTATAATT	Arthropoda	Insecta	Lepidoptera	Eriocraniidae	Eriocrania	sparrmannella	100		0	0	0	0	0	0	0	0	0	0	0	0	0	0	0	0	0	0	0	0	0	0	0	0	0	0	0	0	0	0	0	0	0	0	0	0	0	0	0	0	0
GATAATTGGAACTTCTTTAAGATTATTAATTCGAGCAGAATTAGGGAACCCGGGATCTTTAATTGGAGACGATCAAATTTATAACACTATTGTTACAGCTCATGCTTTTATTATAATTTTTTTTATAGTTATACCTATTATAATT	Arthropoda	Insecta	Lepidoptera	Geometridae	Epirrita	autumnata	100		0	0	0	0	0	0	0	0	0	0	0	0	0	0	0	0	0	0	0	0	0	0	53	0	0	0	0	0	0	0	0	93	0	0	0	0	0	0	0	0	0
AATAGTAGGAACTTCTTTAAGATTATTAATTCGTGCAGAATTAGGTAATCCTGGATCATTAATTGGAGATGACCAAATTTATAATACTATTGTAACAGCTCATGCTTTTATTATAATTTTTTTTATGGTTATGCCAATTATAATT	Arthropoda	Insecta	Lepidoptera	Ypsolophidae	Ypsolopha	parenthesella	99.31		0	0	0	0	0	0	0	174	0	0	0	0	0	61	0	0	0	0	0	0	0	0	0	0	0	0	0	0	99	0	0	0	0	0	0	0	0	0	0	0	0
AATAGTAGGAACTTCTTTAAGATTATTAATTCGAGCTGAATTAGGTAATCCTGGGTCATTAATTGGAGATGATCAAATTTATAATACTATTGTTACTGCTCACGCATTTATTATAATTTTTTTCATAGTAGTACCAATTATAATT	Arthropoda	Insecta	Lepidoptera	Argyresthiidae	Argyresthia	retinella	99.31		0	0	0	0	0	0	0	0	0	0	0	0	0	0	413	0	0	0	0	0	0	0	0	0	0	0	0	0	0	0	0	0	0	0	0	0	0	0	0	0	0
AATAGTAGGTACTTCCCTAAGAATTTTAATTCGTATAGAATTAGGACATCCAGGAGCTTTAATTGGAGATGACCAAATTTATAATGTAATTGTAACAGCTCATGCTTTTGTAATAATTTTTTTTATAGTAATACCTATTATAATT	Arthropoda	Insecta	Diptera	Empididae	Rhamphomyia	anomalipennis	99.31		0	0	0	0	0	0	0	0	0	0	0	0	0	0	412	0	0	0	0	0	0	0	0	0	0	0	0	0	0	0	0	0	0	0	0	0	0	0	0	0	0
ATAGTTGGTACGGCAATAAGAGTATTAATTCGGATAGAATTAGGTCAAGTGGGTAAGTTTTTAGGAGATGATCATTTATATAATGTAATTGTAACCGCTCATGCATTTGTCATGATTTTTTTTATAGTTATACCTATTTTAATTG	Arthropoda	Arachnida	Araneae	Philodromidae	Philodromus	fuscomarginatus	100		0	0	0	0	0	0	0	0	0	0	0	0	0	0	0	0	0	0	0	0	0	0	0	0	0	0	0	0	0	0	0	0	0	0	0	0	0	0	0	0	0
AATAGTAGGAACTTCTTTATGATTATTAATTCGAGCTGAATTAGGTAATCCTGGGTCATTAATTGGAGATGATCAAATTTATAATACTATTGTTACTGCTCACGCATTTATTATAATTTTTTTCATAGTAATACCAATTATAATT	Arthropoda	Insecta	Lepidoptera	Argyresthiidae	Argyresthia	retinella	100		0	0	0	0	0	0	0	0	0	0	0	0	394	0	0	0	0	0	0	0	0	0	0	0	0	0	0	0	0	0	0	0	0	0	0	0	0	0	0	0	0
TATAGTTGGAACTTCCCTTAGACTATTAATTCGAGCTGAGTTAGGAAATCCAGGATCTTTAATTGGTGATGACCAAATTTATAATACTATTGTAACAGCTCATGCTTTTATTATAATTTTCTTTATAGTTATACCTATTATAATT	Arthropoda	Insecta	Lepidoptera	Tortricidae	Epinotia	signatana	100		0	0	0	0	0	0	0	0	0	0	0	0	0	0	0	0	0	0	0	0	0	0	0	0	0	0	0	0	0	0	0	37	0	0	0	0	0	0	0	0	0
ATCTGGAATAGTAGGAACTTCTTTAAGAATTCGAGCTGAATTAGGTAATACTGGGTCATTAATTGGAGATGATCAAATTTATAATACTATTGTTACTGCTCACGCATTTATTATAATTTTTTTCATAGTAATACCAATTATAATT	Arthropoda	Insecta	Lepidoptera	Argyresthiidae	Argyresthia	retinella	99.3		0	0	48	0	0	0	0	0	0	0	0	0	0	38	303	0	0	0	0	0	0	0	0	0	0	0	0	0	0	0	0	0	0	0	0	0	0	0	0	0	0
TATAGTAGGTACATCCCTTAGTATCTTAGTACGAGCTGAATTAGGACATCCAGGAGCATTAATTGGTGATGATCAGATTTATAATGTAATTGTTACTGCCCATGCTTTTGTAATAATTTTTTTTATAGTAATACCTATTTTAATT	Arthropoda	Insecta	Diptera	Chironomidae	Procladius	culiciformis	100		0	0	0	0	0	0	0	0	0	0	0	0	0	0	0	0	0	0	0	0	0	0	0	0	0	0	0	0	0	0	0	0	0	0	0	0	0	0	0	0	0
AATAGTAGGAACTTCTCTTAGTTTATTGATTCGAACTGAATTAGGAAATCCAGGATCTTTAATTGGAGATGATCAAATTTATAATACAATTGTTACAGCTCATGCTTTTATTATAATTTTTTTTATAGTTATACCTATTATAATT	Arthropoda	Insecta	Lepidoptera	Nymphalidae	Aglais	urticae	100		0	0	0	0	0	0	0	0	0	0	0	0	0	0	0	0	0	0	0	0	0	0	0	0	0	0	0	0	386	0	0	0	0	0	0	0	0	0	0	0	0
AATACTAGGAACATCTTTAAGAATTCTAATTCGAATAGAATTAGGAACGCCAGGATCTTTAATTGGAGATGATCAAATTTATAATACCATCGTAACAGCTCATGCTTTTATCATAATTTTTTTTATAGTAATACCTATTATAATT	Arthropoda	Insecta	Lepidoptera	Lycaenidae	Satyrium	esculi	99.31		0	0	0	0	0	0	0	0	0	0	0	0	0	0	0	0	0	0	0	0	0	0	0	0	0	0	0	0	0	386	0	0	0	0	0	0	0	0	0	0	0
AATTTTAGGATCCGCTCTCAGGGGGCTTATCCGTCTTGAGCTTGGGCAACCTGGTTCTTTAATAGAAAATGATCAAATTTACAACACTATCGTAACTGCTCATGCTTTTGTAATAATTTTTTTTATAGTTATGCCAGCTATAATT	Arthropoda	Arachnida	Sarcoptiformes	Oribatulidae			100		0	0	369	0	0	0	0	0	0	0	0	0	3	0	0	0	0	0	0	0	0	0	0	0	0	0	0	0	0	0	0	0	0	0	0	0	0	0	0	0	0
AATAGTAGGAACATCTTTAAGTTTATTAATTCGAGCAGAATTAGGTAATCCTGGATCTTTAATTGGAGACGATCAAATTTATAACACTATTGTAACAGCTCATGCTTTTATTATAATCTTTTTCATAGTGATGCCAATTATAATT	Arthropoda	Insecta	Lepidoptera	Geometridae	Biston	stratarius	99.31		0	0	0	0	0	0	0	0	0	0	0	0	0	0	0	0	0	0	0	0	0	0	0	0	0	0	0	0	0	0	0	0	0	0	0	0	0	384	0	0	0
AATAGTTGGAACATCACTAAGAATTTTAATTCGTGCTGAATTAAGTCAACCAGGAATATTTATTGGAAATGACCAAATTTATAACGTAATTGTTACAGCTCATGCTTTCATTATAATTTTCTTTATAGTAATACCTATTATAATT	Arthropoda	Insecta	Diptera	Culicidae	Ochlerotatus	sp.	100		0	0	0	0	0	0	0	0	0	0	0	0	0	0	0	0	0	0	0	0	0	0	0	0	382	0	0	0	0	0	0	0	0	0	0	0	0	0	0	0	0
AATAGTAAGAACTTCTTTAAGATTATTAATTCGAGCTGAATTAGGTAATCCTGGGTCATTAATTGGAGATGATCAAATTTATAATACTATTGTTACTGCTCACGCATTTATTATAATTTTTTTCATAGTAATACCAATTATAATT	Arthropoda	Insecta	Lepidoptera	Argyresthiidae	Argyresthia	retinella	99.31		0	0	0	0	0	0	0	0	0	0	0	0	0	0	377	0	0	0	0	0	0	0	0	0	0	0	0	0	0	0	0	0	0	0	0	0	0	0	0	0	0
AATAGTAGGAACATCTTTAAGAATTTTAGTACGAGCTGAATTAGGTCATCCAGGTGCACTTATTGGAGATGATCAAATTTATAATGTAATTGTTACAGCTCATGCATTTGTAATAATTTTTTTTATAGTAATACCAATTATAATT	Arthropoda	Insecta	Diptera	Tachinidae	Nowickia	marklini	100		0	0	0	0	0	0	0	0	0	0	0	0	0	0	0	0	0	0	0	0	0	0	0	0	0	0	0	0	0	0	0	0	0	0	0	0	0	0	0	0	0
AATAGTAGGAACTTCTTTAAGATTATTAATTCGAGCTGAATTAGGTAATCCTGGGTCATTAATTGGAGATGATCAAATTTATAATACTATTGTTACTGCTCACGCATTTATTATAATGTTTTTTGTAGTAATACCAATTATAATT	Arthropoda	Insecta	Lepidoptera	Argyresthiidae	Argyresthia	retinella	97.92		0	0	0	0	0	0	0	0	0	0	0	0	375	0	0	0	0	0	0	0	0	0	0	0	0	0	0	0	0	0	0	0	0	0	0	0	0	0	0	0	0
TATAGTAGGAACATCTTTAAGATTATTAATTCGAGCAGAATTAGGAACCCCCGGATCTTTAATTGGAGATGATCAAATTTATAACACTATTGTAACAGCACATGCATTTATTATAATTTTTTTTATAGTTATACCTATTATAATT	Arthropoda	Insecta	Lepidoptera	Noctuidae	Syngrapha	interrogationis	100		0	0	0	0	0	0	0	0	0	0	0	0	0	0	0	0	0	0	0	0	0	0	0	0	0	0	0	0	0	0	0	0	0	0	32	0	0	0	0	0	0
AATAGTGGGAACTTCTTTAAGATTATTAATTCGAGCTGAATTAGGTAACCCAGGATCACTAATTGGAGACGATCAAATTTATAATACTATTGTAACTGCCCATGCTTTTATTATAATTTTTTTTATGGTAATACCTATTATAATT	Arthropoda	Insecta	Lepidoptera	Geometridae	Menophra	abruptaria	100		0	0	0	0	0	0	0	0	0	0	0	0	0	0	0	0	0	0	0	0	0	0	0	0	0	0	0	0	0	0	0	0	0	0	0	0	0	0	0	0	0
TATAGTAGGAACTTCTTTAAGATTAATAATTCGAGCTGAATTAGGAAATCCGGGTTCATTAATTGGAGATGATCAAATTTATAACACTATTGTAACAGCTCATGCTTTTATCATAATTTTTTTTATAGTAATACCAATTATAATT	Arthropoda	Insecta	Lepidoptera	Geometridae	Idaea	aversata	100		0	0	0	0	0	0	0	0	0	0	0	0	0	0	0	0	0	0	0	0	0	0	0	0	0	0	0	0	0	0	0	0	0	0	0	0	0	0	0	0	0
AATTCAGCTCGAATAATCGATTCGAATCGATTAATAATAATAAGGTAATCCTGGGTCATTAATTGGAGATGATCAAATTTATAATACTATTGTTACTGCTCACGCATTTATTATAATTTTTTTCATAGTAATACCAATTATAATT	Arthropoda	Insecta	Lepidoptera	Argyresthiidae	Argyresthia	retinella	99.05		0	0	47	0	0	0	0	0	0	0	0	0	310	15	0	0	0	0	0	0	0	0	0	0	0	0	0	0	0	0	0	0	0	0	0	0	0	0	0	0	0
AATAGTAGGAACTTCTTTAAGATTATTAATTCGAGCTGAATAAGGTAATCCTGGGTCATTAATTGGAGATGATCAAATTTATAATACTATTGTTACTGCTCACGCATTTATTATATTTTTTTTCATAGTAATACCAATTATAATT	Arthropoda	Insecta	Lepidoptera	Argyresthiidae	Argyresthia	retinella	98.61		0	0	0	0	0	0	0	0	0	0	0	0	0	0	372	0	0	0	0	0	0	0	0	0	0	0	0	0	0	0	0	0	0	0	0	0	0	0	0	0	0
AATAGTTGGAACCTCTTTAAGAATTTTAATTCGAGCTGAATTAGGCCATCCAGGAGCTCTAATTGGAGACGATCAAATCTATAATGTAATTGTTACAGCTCACGCCTTTGTAATAATTTTCTTCATAGTTATACCTATTATAATT	Arthropoda	Insecta	Diptera	Lauxaniidae	Sapromyza	hyalinata	100		0	0	0	0	0	0	0	0	0	0	366	0	0	0	0	0	0	0	0	0	0	0	0	0	0	0	0	0	0	0	0	0	0	0	0	0	0	0	0	0	0
GATAGTAGGAACCTCATTAAGATTATTAATTCGAGCTGAATTAGGTAACCCAGGGTCATTAATTGGAGATGATCAAATTTATAATACTATTGTAACAGCTCATTCATTTATCATAATTTTTTTTATAGTAATACCAATTATAATT	Arthropoda	Insecta	Lepidoptera	Geometridae	Macaria	loricaria	99.31		0	0	0	0	0	0	0	0	0	0	0	0	0	0	0	0	0	0	0	0	0	0	0	0	0	0	0	0	0	0	0	0	0	0	0	0	0	0	0	365	0
AATAGTAGGAACATCTTTAAGATTATTAATTCGAGCTGAATTAGGTACTCCTGGGTCTTTAATTGGAGATGATCAAATTTATAATACTATTGTTACAGCACATGCTTTTATTATAATTTTTTTTATAGTAATACCTATTATAATT	Arthropoda	Insecta	Lepidoptera	Depressariidae	Agonopterix	conterminella	100		0	0	0	0	0	0	0	0	0	0	0	0	0	0	0	0	0	0	0	0	0	0	0	0	0	0	0	0	0	0	0	0	0	0	0	0	0	321	0	0	0
GATAGTAGGAACCTCATTAAGATTATTAATTCGAGATGAATTAGGTAACCCAGGGTCATTAATTGGAGATGATCAAATTTATAATACTATTGTAACAGCTCATGCATTTATCATAATTTTTTTTATAGTAATACCAATTATAATT	Arthropoda	Insecta	Lepidoptera	Geometridae	Macaria	loricaria	99.31		0	0	0	0	0	0	0	0	0	0	0	0	0	0	0	0	0	0	0	0	0	0	0	0	0	0	0	0	0	0	0	0	0	0	0	0	0	0	364	0	0
TATAGTTGGTACTTCTCTAAGATTACTAATTCGTGCTGAATTAGGAAACCCCGGATCCTTAATTGGAGATGATCAAATTTATAACACTATTGTAACTGCCCATGCCTTTATTATAATTTTTTTTATGGTTATACCTATTATAATT	Arthropoda	Insecta	Lepidoptera	Tortricidae	Epinotia	ramella	100		0	0	0	0	0	0	0	0	0	0	0	0	0	0	0	0	0	0	0	0	0	0	0	0	0	0	0	0	0	0	0	0	0	0	0	0	0	0	0	0	0
AATAGTAGGAACTTCCTTAAGATTATTAATTCGAGCCGAATTAGGAAATCCCGGATCTTTAATTGGAGATGATCAAATTTATAATGCTATTGTTACAGCACATGCTTTTATTATAATTTTTTTTATAGTTATACCTATTATAATT	Arthropoda	Insecta	Lepidoptera	Noctuidae	Rileyiana	fovea	99.31		0	0	0	0	0	0	0	0	0	0	0	0	0	0	0	0	0	0	0	0	0	0	0	0	0	0	0	0	0	0	0	0	0	0	0	0	0	0	0	0	0
TATGGTAGGTACATCACTAAGATTATTAATTCGTGCTGAATTAGGAAACCCTGGATCTTTAATTGGCGATGATCAAATTTATAATACTATTGTTACAGCTCATGCTTTTATTATAATTTTTTTTATAGTTATACCTATTATAATT	Arthropoda	Insecta	Lepidoptera	Noctuidae	Dryobotodes	tenebrosa	99.31		0	0	0	0	0	0	0	0	0	0	0	0	0	0	0	0	0	0	0	0	0	0	0	0	0	0	0	0	0	0	0	0	0	0	0	0	0	0	0	0	0
AATAGTAGGAACTTCTTTAAGATTATTAATTCGAGCTGAATTAGGTAATCCTGGTTCATTAATTGGATATTATCAAATTTATAATGCTATTGTTACTGCTCACGCATTTATTATAATTTTTTTCATAGTAATACCAATTATAATT	Arthropoda	Insecta	Lepidoptera	Argyresthiidae	Argyresthia	retinella	97.22		0	0	0	0	0	0	0	0	0	0	0	0	0	0	356	0	0	0	0	0	0	0	0	0	0	0	0	0	0	0	0	0	0	0	0	0	0	0	0	0	0
AATGGTAGGAACCTCATTAAGATTATTAATTCGAGCTGAATTAGGTAATCCGGGATCTTTAATTGGCGATGATCAAATTTACAATACTATTGTAACAGCTCATGCTTTTATTATAATTTTTTTTATAGTTATACCAATTATAATT	Arthropoda	Insecta	Lepidoptera	Erebidae	Catocala	conjuncta	100		0	0	0	0	0	0	0	0	0	0	0	0	0	0	0	0	0	0	0	0	0	0	0	0	0	0	0	0	0	201	0	0	0	0	0	0	0	0	0	0	0
AATAGTAGGAACTTCTTTAAGATTATTAATTCGAGCTGAATTAGGTAATCCTGGGTCATTAATTGGAGATGATCAAATTTATAATACTATTGTTACTGCTCACGCATTTATTATAATTATTTTCATAGTAATACCAATTATAATT	Arthropoda	Insecta	Lepidoptera	Argyresthiidae	Argyresthia	retinella	99.31		0	0	0	0	0	0	0	0	0	0	0	0	348	0	0	0	0	0	0	0	0	0	0	0	0	0	0	0	0	0	0	0	0	0	0	0	0	0	0	0	0
AATAGTAGGTACATCCCTAAGATTACTAATTCGAGCTGAATTAGGAAATCCAGGATCATTAATTGGCGATGATCAAATTTATAATACAATTGTAACAGCTCATGCCTTTATTATAATTTTTTTTATAGTTATACCAATTATAATT	No match								0	0	0	0	0	0	0	0	0	0	0	0	0	0	0	0	0	0	0	0	0	0	0	0	0	0	0	0	0	0	0	0	0	0	0	0	0	0	0	347	0
TATAGTAAGAACATCTTTAAGTATCCTAATTCGAGCTGAATTAGGTCATGCTGGTTCCTTAATTGGAGACGATCAAATCTACAATGTAATTGTTACTGCCCATGCATTTGTTATAATTTTTTTTATAGTAATACCCATCTTAATT	Arthropoda	Insecta	Diptera	Chironomidae	Georthocladius	sp.	99.31		0	0	0	0	0	0	345	0	0	0	0	0	0	0	0	0	0	0	0	0	0	0	0	0	0	0	0	0	0	0	0	0	0	0	0	0	0	0	0	0	0
TATAATTGGAACTTCACTAAGTTTATTAATTCGAGCTGAATTAGGTAATCCTGGCTCTTTAATTGGGGATGACCAAATTTACAACACTATTGTTACAGCACATGCTTTTATTATTAATTTTTTTATAGTTATACCAATTATAATT	Arthropoda	Insecta	Lepidoptera	Geometridae	Operophtera	brumata	98.61		0	0	0	0	0	0	0	0	0	0	0	0	0	0	0	0	0	0	0	0	0	0	0	0	0	0	0	0	0	58	0	0	0	0	0	0	125	0	30	0	0
AATAGTAGGAACTTCTTTAAGATTATTAATTCGTGCAGAATTAGGTAATCCTGGATCATTAATTGGAGATGACCAAATTTATAATACTATTGTGACAGCTCATGCTTTTATTATAATTTTTTTTATAGTTATGCCAATTATAATT	Arthropoda	Insecta	Lepidoptera	Ypsolophidae	Ypsolopha	parenthesella	99.31		0	0	0	0	0	0	0	0	0	0	0	0	0	0	0	0	0	0	0	0	123	0	0	0	0	0	0	0	0	0	0	0	0	0	0	0	0	0	0	220	0
AATAGTAGGAACATCATTAAGATTATTAATTCGTGCTGAATTAGGAAATCCAGGATCTTTAATTGGTGATGATCAAATTTATAATACTATTGTTACAGCTCATGCTTTTATTATAATTTTTTTTATAGTTATACCTATTATAATT	Arthropoda	Insecta	Lepidoptera	Noctuidae	Conistra	vaccinii	100		0	0	0	0	0	0	0	0	0	0	0	0	0	0	0	0	0	0	0	0	0	0	0	0	0	0	0	0	0	0	0	0	0	0	0	0	0	0	0	193	78
AATAGTAGGAACTTCTTTAAGATTATTAATTCGAGCTGAATTAGGTAATCCTGGGTTATTAATTGGAGATGATCAAATTTTTAATACTATTGTTACTGCTCACGCATTTATTATAATGTTTTTCATAGTAATACCAATTATAATT	Arthropoda	Insecta	Lepidoptera	Argyresthiidae	Argyresthia	retinella	97.92		0	0	0	0	0	0	0	0	0	0	0	0	338	0	0	0	0	0	0	0	0	0	0	0	0	0	0	0	0	0	0	0	0	0	0	0	0	0	0	0	0
AATAGTAGGAACCTCACTAAGATTATTAGTACGATTAGAATTAAGAACTATTAGAAATTTAATTGGAAATGATCAAATTTATAATGTAATTGTTACTGCTCATGCATTTATTATAATTTTTTTTATAGTAATACCAATTTTAATT	Arthropoda	Insecta	Diptera	Cecidomyiidae			100		0	0	0	0	0	0	0	0	0	0	0	0	0	0	0	0	0	0	0	0	0	0	0	0	0	0	0	0	0	0	0	0	0	0	0	0	0	0	0	0	0
AATAGTAGGAACTTCCTTAAGATTATTAATTCGAGCTGAATTAGGTAATCCTGGGTCATTAATTGGAGATGATCAAATTTATAATACTATTGTTACTGCTCACGCATTTATTATAATTTTTTTCATAGTAATACCAATTATAATT	Arthropoda	Insecta	Lepidoptera	Argyresthiidae	Argyresthia	retinella	99.31		0	0	0	0	0	0	0	0	0	0	0	0	330	0	0	0	0	0	0	0	0	0	0	0	0	0	0	0	0	0	0	0	0	0	0	0	0	0	0	0	0
AATAGTTGGTACTTCTTTAAGTATATTAATTCGAGCTGAATTAGGTCATCCAGGAGCTTTAATTGGAGATGATCAAATTTATAATGTAATTGTTACTGCACATGCTTTTGTAATTAATTTTTTTATAGTAATACCTATTATAATT	Arthropoda	Insecta	Diptera	Rhagionidae	Rhagio	scolopaceus	98.61		0	0	0	0	0	0	0	0	0	0	0	0	0	0	0	0	0	0	0	0	0	0	0	212	0	0	0	0	0	0	0	0	0	0	0	0	0	0	0	0	0
AATAATTGGTACTTCATTAAGTATTTTAATTCGAGCTGAATTAGGGCATCCTGGATCATTAATTGGTGATGACCAAATTTATAATGTAATTGTAACAGCACATGCTTTTGTAATAATTTTCTTTATAGTAATACCTATTATAATT	Arthropoda	Insecta	Diptera	Tabanidae	Hybomitra	sp.	100		0	0	0	0	0	0	0	0	0	0	0	0	0	0	0	0	0	0	0	0	0	0	0	0	0	0	0	0	0	0	0	0	0	0	0	0	0	0	0	0	0
AATAATTGGTACTTCACTAAGTCTTTTGATTCGGACAGAATTAGGAAATCCAGGATCATTAATTGGAGATGATCAAATTTATAATACTATTGTAACTGCTCATGCTTTTATTATAATTTTTTTTATAGTAATACCTATTATAATT	No match								0	0	0	0	0	0	0	0	0	0	0	0	0	0	0	0	0	0	0	0	0	0	0	0	0	0	0	0	0	0	0	0	0	0	0	0	0	0	326	0	0
AATAGTAGGAACTTCATTAAGATTATTAATTCGAGCTGAATTAGGTAACCCCGGATCTTTAATTGGAGATGATCAAATTTATAATACTATTGTTACAGCTCATGCTTTTATTATAATTTTTTTTATAGCTATACCAATCATAATT	Arthropoda	Insecta	Lepidoptera	Erebidae	Catocala	nymphagoga	99.31		0	0	0	0	0	0	0	0	0	0	0	0	0	0	0	0	0	0	0	0	0	0	0	0	0	0	0	0	0	0	0	0	0	0	0	0	0	0	0	0	0
AATAGTAGGTACATCATTAAGATTATTAATTCGAGCAGAATTAGGTAACCCGGGGTCTTTAATTGGTGATGATCAAATTTATAATACCATTGTAACTGCTCATGCTTTTATTATAATTTTTTTTATAGTTATACCAATCATAATT	Arthropoda	Insecta	Lepidoptera	Geometridae	Hypomecis	roboraria	99.31		0	0	0	0	0	0	0	0	0	0	0	0	0	0	0	0	0	0	0	0	0	0	0	0	0	0	0	0	0	0	0	0	0	0	0	0	0	0	0	0	0
AATAGTAGGAACTTCCTTAAGATTATTAATTCGAGCCGAATTAGGAAATCCCGGATCTTTAATTGGCGATGATCAAATTTATAATACTATTGTTACAGCACATGCTTTTATTATAATTTTTTTTATAGTTATACCTATTATAATT	Arthropoda	Insecta	Lepidoptera	Noctuidae	Rileyiana	fovea	99.31		0	0	0	0	0	0	0	0	0	0	0	0	0	0	0	0	0	0	0	0	0	0	0	0	0	0	0	0	0	0	0	0	0	0	0	0	0	0	0	0	0
AATAGTTGGTACTTCTTTAAGATTATTAATTCGAGCTGAATTAGGAAATCCCGGCTCATTAATTGGTGATGATCAAATTTATAATACTATTGTAACTGCACATGCTTTCATTATAATTTTTTTTATAGTTATACCTATTATAATT	Arthropoda	Insecta	Lepidoptera	Tortricidae	Orthotaenia	undulana	99.31		0	0	0	0	0	0	0	0	0	0	0	0	0	0	0	0	0	0	0	19	0	0	0	0	0	0	0	0	0	0	0	0	0	0	0	0	0	0	0	0	0
CATAATTGGAACTTCTTTAAGATTATTAATTCGAGCAGAATTAGGGAACCCGGGATCTTTAATTGGGGACGATCAAATTTATAACACTATTGTTACAGCTCATGCTTTTATTATAATTTTTTTTATAGTTATACCTATTATAATT	Arthropoda	Insecta	Lepidoptera	Geometridae	Epirrita	autumnata	99.31		0	0	0	0	0	0	0	0	0	0	0	0	0	0	0	0	0	0	0	0	0	0	0	0	0	0	0	0	0	0	0	0	0	0	0	0	0	0	0	0	0
TATAGTAGGAACTTCTTTAAGTTTATTAATTCGAGCTGAATTAGGAAATCCAGGATCTTTAATCGGTGATGATCAAATTTATAATACTATTGTTACAGCTCATGCTTTTATTATAATTTTTTTTATAGTTATACCTATTATAATT	Arthropoda	Insecta	Lepidoptera	Erebidae	Minucia	lunaris	100		0	0	0	0	0	0	0	0	0	0	0	0	0	0	0	0	0	0	0	0	0	0	0	0	0	0	0	0	0	0	304	0	0	0	0	0	0	0	0	0	0
AATAGTTGGAACTTCTTTAAGATTATTAATTCGAGCTGAATTAGGAAACCCAGGATCTTTAATTGGAGATGATCAAATTTATAATACTATTGTAACTGCTCATGCTTTTATTATAATTTTTTTCATAGTTATACCTATTATAATT	Arthropoda	Insecta	Lepidoptera	Geometridae	Hydriomena	furcata	99.31		0	0	0	0	0	0	0	0	0	0	0	0	0	0	0	0	0	0	0	0	0	0	0	0	0	0	0	0	0	0	0	0	0	0	0	0	0	0	0	304	0
AATAGTAGGAACATCATTAAGATTATTAATTCGAGCTGAACTGGGAAATCCAGGATCTTTAATTGGTGATGATCAAATTTATAATACTATTGTTACAGCTCATGCTTTCATTATAATTTTTTTTATAGTTATACCTATTATAATT	Arthropoda	Insecta	Lepidoptera	Noctuidae	Anchoscelis	helvola	100		0	0	0	0	0	0	0	0	0	0	0	0	0	0	0	0	0	0	0	0	0	0	0	0	0	0	0	0	0	0	0	0	0	0	0	0	0	0	0	0	0
GAATAGTAGGAACTTCTTTAAGATTATTAATTCGAGCTGAATTAGGTAATCCTGGGTCATTAATTGGAGATGATCAAATTTATAATACTATTGTATTGCTCACGCATTTATTATAATTTTTTTCATAGTAATACCAATTATAATT	Arthropoda	Insecta	Lepidoptera	Argyresthiidae	Argyresthia	retinella	99.3		0	0	0	0	0	0	0	0	0	0	0	0	303	0	0	0	0	0	0	0	0	0	0	0	0	0	0	0	0	0	0	0	0	0	0	0	0	0	0	0	0
AATAGTAGGAACTTCATTAAGTCTATTAATTCGAATAGAATTAAGAACAATTAGAAATCTAATTGGAAATGATCAAATCTATAATGTTATTGTAACAGCACATGCATTTATTATAATTTTTTTTATAGTAATACCTATTATAATT	Arthropoda	Insecta	Diptera	Cecidomyiidae			99.31		0	0	0	0	0	0	0	0	0	0	0	0	0	0	0	0	0	0	0	0	0	0	0	0	0	0	0	0	0	0	0	0	0	0	0	0	0	0	0	0	0
GAATAGTAGGAACTTCTTTAAGATTATTAATTCGTGCAGAATTAGGTAATCCTGGATCATTAATTGGAGATGACCAAATTTATAATACTATTGTAACAGCTCATGCATTTATCATAATTTTTTTATAGTAATACCAATTATAATT	Arthropoda	Insecta	Lepidoptera	Ypsolophidae	Ypsolopha	parenthesella	97.2		0	0	0	0	0	0	0	0	0	0	0	0	0	0	0	0	0	0	0	0	0	0	0	0	0	0	0	0	0	0	0	0	0	0	0	0	0	300	0	0	0
AATAGTAGGAACTTCTTTAAGATTATTAATTCGAGCTGAATTAGGTAATCCTGGGTCATTAATTGGAGATGATCAAATTTATAATACTACTGTTACTGCTCACGCATTTATTATATTTTTTTTCATAGTAATACCAATTATAATT	Arthropoda	Insecta	Lepidoptera	Argyresthiidae	Argyresthia	retinella	98.61		0	0	0	0	0	0	0	0	0	0	0	0	0	0	297	0	0	0	0	0	0	0	0	0	0	0	0	0	0	0	0	0	0	0	0	0	0	0	0	0	0
AATAGTAGGAACCTCTCTAAGTCTTCTAATTCGTATAGAATTAAGAACTGTAAAAAATCTTATTGGTAATGATCAAATTTATAATGTAATTGTTACAGCCCATGCTTTTATTATAATTTTTTTTATAGTTATGCCTATTTTAATT	Arthropoda	Insecta	Diptera	Cecidomyiidae			99.31		0	0	0	0	0	0	0	0	0	0	0	0	0	0	0	0	0	0	0	0	0	0	0	0	0	0	0	0	0	0	0	0	0	0	0	0	0	0	0	0	0
GATAGTAGGAACTTCTTTAAGAATTCTTATTCGAGCTGAACTTGGGCATGCGGGATCTTTAATTGGAGACGACCAAATTTATAATGTAATTGTTACTGCACACGCCTTTGTAATAATTTTTTTTATAGTTATACCTATTTTAATT	Arthropoda	Insecta	Diptera	Chironomidae	Synorthocladius	semivirens	100		0	0	0	0	0	0	0	0	0	0	0	0	0	0	0	0	0	0	0	0	0	0	0	0	0	0	0	0	0	0	0	0	0	0	0	0	0	0	0	0	0
AATAGTAGGTACATCTTTAAGTCTTTTAATTCGGGCTGAATTAGGAAACCCAGGATCTTTAATTGGAGATGATCAAATTTATAATACTATTGTAACAGCCCATGCTTTTATTATAATTTTTTTTATAGTTATACCAATTATAATC	Arthropoda	Insecta	Lepidoptera	Choreutidae	Choreutis	diana	100		0	0	0	0	0	0	0	0	0	0	0	0	0	0	0	0	0	0	275	0	0	0	0	0	0	0	0	0	0	0	0	0	0	14	0	0	0	0	0	0	0
AATAGTAGGTACATCATTAAGATTACTAATTCGAGCAGAATTAGGAACCCCCGGATCTTTAATTGGCGATGACCAAATTTATAACACTATTGTAACAGCCCATGCCTTCATTATAATTTTTTTTATAGTAATACCAATTATAATT	Arthropoda	Insecta	Lepidoptera	Noctuidae	Acronicta	psi	100		0	0	0	0	0	0	0	0	0	0	0	0	0	0	0	0	0	0	0	0	0	0	0	0	0	0	0	0	0	0	0	0	0	0	0	0	0	0	0	0	0
AATAGTAGGAACTTCTTTAAGTCTTTTAATTCGAGCTGAATTAGGTAATCCAGGATCTTTAATTGGAGATGATCAAATTTATAATACTATTGTTACTGCTCATGCTTTTATTATAATTTTTTTTATAGTAATACCAATCATAATT	Arthropoda	Insecta	Lepidoptera	Nolidae	Bena	bicolorana	99.31		0	0	0	0	0	0	0	0	0	0	0	0	0	0	0	0	0	0	0	0	0	0	0	0	0	0	0	0	0	0	0	0	0	0	0	0	0	0	0	0	0
AATAGTAGGAACTTCTTTAAGATTATTAATTCGAGCAGAATTAGGTAACCCTGGATCTTTAATTGGTGATGATCAAATTTATAATACTATTGTAACTACTCATGCTTTTATTATAATTTTTTTTATAGTAATACCTATTATAATT	Arthropoda	Insecta	Lepidoptera	Geometridae	Arichanna	melanaria	99.31		0	0	0	0	0	0	0	0	0	0	0	0	0	0	0	0	0	0	0	0	0	0	0	0	0	0	0	0	0	0	0	0	0	0	0	0	0	0	0	0	0
AATATTAGGAACTTCTTTAAGATTATTAATCCGAGCAGAATTAGGTAATCCAGGGTCTTTAATTGGAGATGATCAAATTTATAACACTATTGTAACTGCCCATGCTTTTATTATAATTTTTTTTATAGTTATACCTATTATAATT	Arthropoda	Insecta	Lepidoptera	Geometridae	Agriopis	marginaria	100		0	0	0	0	0	0	0	0	0	0	0	0	0	0	0	0	0	0	0	0	0	0	0	0	0	0	0	0	0	0	0	0	0	0	0	0	0	0	0	0	0
GTAGGAACTTCTTTAAGATTATTAATTCGAGCTGAATTAGGCAATCCTGGGTCATTAATTGGAGATGATCAAATTTATAATACTATTGTTATGTACTGCTCACGCATTTATTATAATTTTTTTCATAGTAATACCAATTATAATT	Arthropoda	Insecta	Lepidoptera	Argyresthiidae	Argyresthia	retinella	99.29		0	0	0	0	0	0	0	0	0	0	0	0	282	0	0	0	0	0	0	0	0	0	0	0	0	0	0	0	0	0	0	0	0	0	0	0	0	0	0	0	0
AATAGTAGGAACTTCTTTAAGATTATTAATTCGTGCAGAATTAGGTAATCCTGGATCATTAATTGGAGATGATCAAATTTATAATACTATTGTAACAGCTCATGCTTTTATTATAATTTTTTTTATGGTTATGCCAATTATAATT	Arthropoda	Insecta	Lepidoptera	Ypsolophidae	Ypsolopha	parenthesella	99.31		0	0	0	0	0	0	0	96	0	0	0	0	0	0	0	0	0	0	0	0	50	0	0	0	0	0	0	0	0	0	0	0	0	0	0	0	0	0	0	0	75
AATAGTTGGAACATAATTAAGAATTTTAATTCGTGCTGAATTAAGACAACCAGGAATATTTATTGGTAATGACCAAATTTATAATGTAATTGTTACAGCACATGCTTTTATTATAATTTTTTTTATAGTAATACCTATTATAATT	Arthropoda	Insecta	Diptera	Culicidae	Ochlerotatus	communis	100		0	0	0	0	0	0	0	0	0	0	0	0	0	0	0	0	0	0	0	0	0	278	0	0	0	0	0	0	0	0	0	0	0	0	0	0	0	0	0	0	0
AATAGTTGGAACATCATTAAGTTTATTAATTCGAACTGAATTAGGAAATCCAGGATCATTAATTGGTGATGATCAAATTTATAATACTATTGTAACAGCCCATGCTTTTATTATAATTTTTTTTATAGTTATGCCAATTATAATT	Arthropoda	Insecta	Lepidoptera	Nymphalidae	Speyeria	aglaja	99.31		0	0	0	0	0	0	0	0	0	0	0	0	0	0	0	0	0	0	0	0	0	0	0	0	0	0	0	0	0	0	0	0	0	0	0	0	0	0	0	278	0
AATAGTAGGTACTTCTTTAAGTTTATTAATTCGAACTGAACTAGGAAATCCAGGTTCATTAATTGGAGATGATCAAATTTATAATACTATCGTAACTGCTCATGCTTTTATTATAATTTTTTTTATAGTAATGCCTATTATAATT	Arthropoda	Insecta	Lepidoptera	Nymphalidae	Limenitis	populi	100		0	0	0	0	0	0	0	0	0	0	0	0	0	0	0	0	0	0	0	0	0	0	0	0	0	0	0	0	0	0	0	0	0	0	0	0	0	0	0	0	0
TTTAGTAGGAACTAGATTAAGTTTATTAATTCGAGCTGAATTAGGTCAACCTGGTTCTTTAATTGGAGATGACCAAATTTATAATGTAATTGTCACTGCACATGCATTTATTATAATTTTCTTTATAGTAATACCTATTGTTATT	Arthropoda	Insecta	Neuroptera	Hemerobiidae	Hemerobius	marginatus	100		0	0	0	0	269	0	0	0	0	0	0	0	0	0	0	0	0	0	0	0	0	0	0	0	0	0	4	0	0	0	0	0	0	0	0	0	0	0	0	0	0
AATAATTGGAACCTCTTTAAGATTACTAATTCGAGCAGAACTAGGGAATCCAGGTTCTTTAATTGGAGATGACCAAATTTATAATACTATCGTAACTGCTCATGCTTTTATCATTAATTTTTTTATAGTTATACCTATTATAATT	Arthropoda	Insecta	Lepidoptera	Tortricidae	Pseudosciaphila	branderiana	98.61		0	0	0	0	0	0	0	0	0	0	0	0	0	0	0	0	0	0	0	0	0	0	0	0	0	0	0	0	0	0	0	0	0	42	0	0	0	0	0	0	0
CATAATTGGAACTTCTTTAAGATTATTAATTCGAGCAGAATTAGGAAACCCCGGATCTTTAATTGGAGACGATCAAATTTATAACACTATTGTTACAGCTCATGCTTTTATTATAATCTTTTTTATGGTTATACCTATTATAATT	Arthropoda	Insecta	Lepidoptera	Geometridae	Epirrita	autumnata	100		0	0	0	0	0	0	0	0	0	0	0	0	0	0	0	0	0	0	0	0	0	0	0	0	0	0	0	0	23	0	0	0	0	0	26	37	0	0	0	0	0
TGGAACAATTTTATCATTATTAATTCGGCTTGAATTAGCATATCCAGGAAATCAATTTTTTGGTGGAAATCATCAATTGTATAATGTAGTAGTTACAGCTCATGCTTTTTTAATGATTTTTTTTATGGTTATGCCAGTTTTGATT	No match								0	0	0	0	0	0	0	0	36	0	0	0	2	0	5	0	15	0	0	0	0	0	0	0	0	0	0	0	0	0	0	0	0	0	0	0	0	0	0	0	0
CATAATTGGAACTTCTTTAAGATTATTAATTCGAGCAGAATTAGGGAACCCAGGATCTTTAATTGGAGATGATCAAATTTATAACACTATTGTTACAGCTCATGCTTTTATTATAATTTTTTTTATAGTTATACCTATTATAATT	Arthropoda	Insecta	Lepidoptera	Geometridae	Epirrita	autumnata	99.31		0	0	0	0	0	0	0	0	0	0	0	0	0	0	0	0	0	0	0	0	0	0	0	0	0	0	0	0	0	0	0	0	0	0	0	0	0	0	0	0	266
AATAATTGGTACTTCATTAAGTATTTTAATTCGAGCTGAATTAGGGCATCCTGGATCTTTAATTGGTGATGACCAAATTTATAATGTAATTGTAACAGCACATGCTTTTGTAATAATTTTTTTTATAGTAATACCTATTATAATT	Arthropoda	Insecta	Diptera	Tabanidae	Hybomitra	bimaculata	100		0	0	0	0	0	0	0	0	0	0	0	0	0	0	0	0	0	0	0	0	0	0	0	0	0	0	0	0	0	0	0	0	0	0	0	0	0	0	0	0	0
AATAGTAGGAACATCTTTAAGAATTTTAATTCGTATGGAATTAAGAACTCCAGGATCTTTAATTGGAGATGATCAAATTTATAATACTATTGTTACAGCTCATGCATTTATTATAATTTTTTTTATAGTTATACCTATTATAATC	Arthropoda	Insecta	Lepidoptera	Lycaenidae	Agriades	optilete	100		0	0	0	0	0	0	0	0	0	0	0	0	0	0	0	0	0	0	0	0	0	0	0	0	0	0	0	0	0	0	0	0	0	0	0	0	0	0	262	0	0
AATAGTAGGCACTTCTTTAAGATTATTAATTCGTGCAGAATTAGGTAATCCTGGATCATTAATTGGAGATGATCAAATTTATAATACTATTGTTACAGCACATGCTTTTATTATAATTTTTTTTATAGTTATACCTATTATAATT	No match								0	0	0	0	0	0	0	0	0	0	0	0	0	0	0	0	0	0	0	0	0	0	0	0	0	0	0	0	0	0	0	0	0	0	0	0	0	0	0	0	0
AATAGTAGGAACTTCTTTAAGATTATTAATTCGTGCAGAATTAGGTAATCCTGGATCATTAATTGGAGATGACCAAATTTATAATACTATTGTAACAGCTCATGCTTTTATTATAATTTTTTTTATAGTTATGTCAATTATAATT	Arthropoda	Insecta	Lepidoptera	Ypsolophidae	Ypsolopha	parenthesella	99.31		0	0	0	0	0	0	0	0	0	0	0	0	0	0	0	0	0	0	0	0	0	0	0	0	0	0	0	0	0	0	259	0	0	0	0	0	0	0	0	0	0
TATAATTGGCACTTCTTTAAGATTATTAATTCGAGCTGAATTAGGAACCCCCGGATCTTTAATTGGAGATGATCAAATTTATAATACCATTGTTACAGCTCATGCTTTCATTATAATTTTTTTTATAGTTATACCAATTATAATT	Arthropoda	Insecta	Lepidoptera	Geometridae	Eulithis	populata	100		0	0	0	0	0	0	0	0	0	0	0	0	0	0	0	0	0	0	0	0	0	0	0	0	0	0	0	0	0	0	0	0	0	0	0	0	0	0	259	0	0
AATAGTAGGAACTTCTTTAAGATTATTAATTCGAGCTGAATTAGATAATCCTGGGTCATAAATTGGAGATGATCAAATTTATAATACTATTGTTACTGCTCACGCATTTATTATAATTTTTTTCATAGTAATACCAATTATAATT	Arthropoda	Insecta	Lepidoptera	Argyresthiidae	Argyresthia	retinella	98.61		0	0	0	0	0	0	0	0	0	0	0	0	257	0	0	0	0	0	0	0	0	0	0	0	0	0	0	0	0	0	0	0	0	0	0	0	0	0	0	0	0
TGGAATAGTAGGAACTTAACTTATTATTAATTCGAGCTGAATCAGGTAACCCTGGATCATTAATTGGAGATGATCAAATTTATAATACTATTGTATCTTGCTCACGCATTTATTATATTTTTTTATAGTAATGCCAATTATAATT	No match								0	0	0	0	0	0	0	0	0	0	0	0	0	0	256	0	0	0	0	0	0	0	0	0	0	0	0	0	0	0	0	0	0	0	0	0	0	0	0	0	0
AATAGTTGGAACATCATTAAGAATTTTAATTCGTGCTGAATTAAGACAACCAGGAATATTTATTGGTAATGACCAAATTTATAATGTAATTGTTACAGCACATGCTTTTATTATAATTTTCTTTATAGTAATGCCTATTATAATT	Arthropoda	Insecta	Diptera	Culicidae	Ochlerotatus	hexodontus	100		0	0	0	0	0	0	0	0	0	0	0	0	0	0	0	0	0	0	0	0	0	0	0	0	0	0	0	0	0	0	0	0	0	0	0	0	0	0	44	0	0
GAATAGTAGGAACTTCATTAAGATTATTAATTCGAGCTGAATCAGGTAACCCTGGATCATTAATTGGAGATGATCAAATTTATAATACTATTGTATCTTGCTCACGCATTTATTATATTTTTTTATAGTAATTCCAATTATAATT	No match								0	0	0	0	0	0	0	0	0	0	0	0	0	0	255	0	0	0	0	0	0	0	0	0	0	0	0	0	0	0	0	0	0	0	0	0	0	0	0	0	0
AATATTAGGTTCATCTTTAAGATGAATCATTCGAATTGAATTAGGTATACCAGGATCATTCATTGGTGATGATCAAACATATAATGTAGTAGTAACAGCTCATGCATTTATTATAATTTTCTTTATAGTTATACCAATTATAATT	Arthropoda	Insecta	Hemiptera	Miridae	Lygocoris	contaminatus	100		0	0	0	0	0	0	245	0	0	0	0	4	0	0	0	0	0	0	0	0	0	0	0	0	0	0	0	0	0	0	0	0	0	0	0	0	0	0	0	0	0
TATAGTTGGAACTGCAATAAGTATATTAATTCGTATGGAGTTAGGTCAAGTTGGTAAATTTTTAGGTGATGATCATTTATATAATGTAATTGTTACTGCTCATGCATTTGTTATGATTTTTTTTATAGTTATGCCTGTTTTGATT	Arthropoda	Arachnida	Araneae	Philodromidae	Tibellus	sp.	99.29		0	0	0	0	0	0	0	0	0	0	0	0	0	0	0	0	0	0	0	0	0	0	0	0	0	0	0	0	0	0	0	0	0	0	0	0	0	0	0	0	0
AATAGTCGGAACATCATTAAGAATTTTAATTCGTGCTGAATTAAGACAACCAGGAATATTTATTGGTAATGACCAAATTTATAATGTAATTGTTACAGCACATGCTTTTATTATAATTTTTTTTATAGTAATACCTATTATAATT	Arthropoda	Insecta	Diptera	Culicidae	Ochlerotatus	communis	100		0	0	0	0	0	0	0	0	0	0	0	0	0	0	0	0	0	0	0	0	0	248	0	0	0	0	0	0	0	0	0	0	0	0	0	0	0	0	0	0	0
AATAGTTGGAACTTCTTTAAGATTACTAATTCGAGCTGAATTAGGAACCCCCGGATCTTTAATTGGAGATGACCAAATTTATAATACTATTGTAACAGCTCATGCTTTTATTATAATTTTTTTTATAGTTATGCCTATTATAATT	Arthropoda	Insecta	Lepidoptera	Geometridae	Pasiphila	debiliata	100		0	0	0	0	0	0	0	0	0	0	0	0	0	0	0	0	0	0	0	0	0	0	0	0	0	0	0	0	0	0	0	0	0	0	0	0	0	0	248	0	0
AATAGTAGGAACATCTTTAAGTTTATTAATTCGAGCAGAATTAGGTAATCCTGGATCTTTAATTGGAGACGATCAAATTTATAACACTATTGTAACAGCTCATGCTTTTATTATAATTTTTTTTATAGTTATACCTATTATAATC	No match								0	0	0	0	0	0	0	0	0	0	0	0	0	0	0	0	0	0	0	0	0	0	0	0	0	0	0	0	0	0	0	0	0	0	0	0	0	0	0	0	0
AATAATTGGTACTGCTTTAAGAATATTAATTCGATTAGAATTAAGACACCCAGGCTCATTAATTGGGAATGATCAAATTTTTAATGTTATCGTTACAGCACATGCTTTTATTATAATTTTTTTTATAGTTATACCAATTTTAATT	Arthropoda	Insecta	Diptera	Chironomidae	Stenochironomus	gibbus	100		0	0	0	0	0	0	0	0	0	0	0	0	0	0	0	0	0	0	0	0	0	0	0	0	0	0	0	0	0	0	0	0	0	0	0	0	0	0	0	0	0
AATAGTAGGAACTTCTTTAAGATTATTAATTCGAGCTGAATTAGGAAATCCTGGTTCTTTAATTGGAGATGATCAAATTTATAATACTATTGTTACAGCACATGCTTTTATTATAATTTTTTTTATAGTTATACCTATCATAATT	Arthropoda	Insecta	Lepidoptera	Noctuidae	Noctua	pronuba	99.31		0	0	0	0	0	0	0	0	0	0	0	0	0	0	0	0	0	0	0	0	0	0	0	0	0	0	0	0	0	0	0	0	0	0	0	0	0	0	0	0	0
AATAGTAGGTACATCTTTAAGTCTTTTAATTCGAGCTGAATTAGGAACTCCAGGATCTTTAATTGGTGATGATCAAATTTATAATACTATTGTAACTGGACATGCTTTTATTATAATTTTTTTTATAGTAATACCTATTATAATT	Arthropoda	Insecta	Lepidoptera	Pyralidae	Ortholepis	betulae	100		0	0	0	0	0	0	0	0	0	0	0	0	0	0	34	0	0	0	0	0	16	0	0	53	0	0	0	0	0	0	0	0	0	0	0	0	0	0	0	0	0
AATAATTGGAACCTCTTTAAGATTACTAATTAGAGCAGAACTAGGGAATCCAGGTTCTTTAATTGGAGATGACCAAATTTATAATACTATCGTAACTGCTCATGCTTTTATCATAATTTTTTTTATAGTTATACCTATTATAATT	Arthropoda	Insecta	Lepidoptera	Tortricidae	Pseudosciaphila	branderiana	99.31		0	0	0	0	0	0	0	0	0	0	0	0	0	0	0	0	0	0	0	0	0	0	0	0	0	0	0	0	0	0	0	0	0	0	0	0	0	0	0	0	0
AATAGTAGGAACTTCTTTAAGATTATTAATTCGAGCTGAATTAGGTAATCCTGGGTCATTAATTGGAGATGATCAAATTTATAATACTATTGTTACTGCTCACGCATTTATTATAATGTTTTTCGTAGTAATACCAATTATAATT	Arthropoda	Insecta	Lepidoptera	Argyresthiidae	Argyresthia	retinella	98.61		0	0	0	0	0	0	0	0	0	0	0	0	240	0	0	0	0	0	0	0	0	0	0	0	0	0	0	0	0	0	0	0	0	0	0	0	0	0	0	0	0
AATAGTAGGAACTTCTTTAAGATTATTAATTCGAACTGAATTAGGTAATCCTGGGTCATTAATTGGAGATGATCAAATTTATAATAGTAATGTTACTGCTCACGCATTTATTATAATTTTTTTCATAGTAATACCAATTATAATT	Arthropoda	Insecta	Lepidoptera	Argyresthiidae	Argyresthia	retinella	97.92		0	0	0	0	0	0	0	0	0	0	0	0	237	0	0	0	0	0	0	0	0	0	0	0	0	0	0	0	0	0	0	0	0	0	0	0	0	0	0	0	0
AATAGTAGGAACTTCACTGAGTATTTTAATTCGAATAGAATTAGGGCACCCAGGAGCTTTAATTGGTGATGATCAAATTTATAATGTAATTGTTACTGCTCATGCTTTTGTGATAATTTTTTTTATAGTAATACCTATTATAATT	Arthropoda	Insecta	Diptera	Empididae	Rhamphomyia	trilineata	100		0	0	70	0	0	166	0	0	0	0	0	0	0	0	0	0	0	0	0	0	0	0	0	0	0	0	0	0	0	0	0	0	0	0	0	0	0	0	0	0	0
CATAATTGGAACTTCTCTAAGACTACTAATTCGAGCTGAATTAGGTAATCCAGGATCATTAATTGGCGATGACCAAATTTATAATACTATTGTAACAGCTCATGCTTTTATTATAATTTTTTTCATGGTAATACCTATTATGATT	No match								0	0	0	0	0	0	0	0	0	0	0	0	0	0	0	0	0	0	0	0	0	0	236	0	0	0	0	0	0	0	0	0	0	0	0	0	0	0	0	0	0
AATAGTAGGAACTTCTTTAAGATTATTAATTCGAGCTGAATTAGGTAATTCTGGGTCATTAATTGGAGATGATCAAATTTATAATACTATTGTTACTGCGCACGCATTTATTATAATTTTTTTCATAGTAATACCAATTATAATT	Arthropoda	Insecta	Lepidoptera	Argyresthiidae	Argyresthia	retinella	98.61		0	0	0	0	0	0	0	0	0	0	0	0	234	0	0	0	0	0	0	0	0	0	0	0	0	0	0	0	0	0	0	0	0	0	0	0	0	0	0	0	0
AATAGTAGGAACTTCTTTAAGATTATTAATTCGTGCAGAATTAGGTAATCCTGGATCATTAATTGGAGATGACCAAATTTATAATACTATTGTAACAGCTCATGCTTTTATTATAATTTTTTGTATAGTTATGCCAATTATAATT	Arthropoda	Insecta	Lepidoptera	Ypsolophidae	Ypsolopha	parenthesella	99.31		0	0	0	0	0	0	0	0	0	0	0	0	0	0	0	0	121	0	0	0	0	0	0	0	0	0	0	0	0	0	0	0	0	0	0	0	0	0	0	0	0
AATAGTAGGAACTTCTTTAAGATTATTAATTCGAGCTGAATTAGGTAATCCTGGATCATTAATTGGAGATGATCAAATTTATAATACTATTGTTACTGCTCACGCATTTATTATAATTTTTTTCATAGTAATACCAATTATAATT	Arthropoda	Insecta	Lepidoptera	Argyresthiidae	Argyresthia	retinella	99.31		0	0	0	0	0	0	0	0	0	0	0	0	0	0	233	0	0	0	0	0	0	0	0	0	0	0	0	0	0	0	0	0	0	0	0	0	0	0	0	0	0
AATAGTAGGTACTTCATTAAGTATCTTAATTCGAACTGAATTAGGTCATCCAGGAATATTGATTGGAAATGATCAAATTTATAATGTTATTGTAACAGCTCATGCCTTTATTATAATTTTCTTCATAGTAATGCCTATTATAATT	Arthropoda	Insecta	Diptera	Tachinidae	Trixa	caerulescens	100		0	0	0	0	0	0	0	0	0	0	0	0	0	0	0	0	0	0	0	0	0	0	0	231	0	0	0	0	0	0	0	0	0	0	0	0	0	0	0	0	0
AATAGTAGGAACTTCTTTAAGATTATTAATTCGAGCTGAATTAGGTAATCCTGGGTCATTAATTGGAGATGATCAAATTTATAATACTATTGTTACTGCTCACGCATTTATTATAATTTTTTTCATAGTAATACCAATTATTATT	Arthropoda	Insecta	Lepidoptera	Argyresthiidae	Argyresthia	retinella	99.31		0	0	0	0	0	0	0	0	0	0	0	0	230	0	0	0	0	0	0	0	0	0	0	0	0	0	0	0	0	0	0	0	0	0	0	0	0	0	0	0	0
GTATAGTAGGAACTTCTCTTAGTTTATTAATCCGAGCTGAATTAGGAAATCCAGGATCATTAATTGGAAATGATCAAATTTATAATACTATTGTTACAGCTCATGCATTTATCATAATTTTTTTATAGTTATACCAATTATAATT	No match								0	0	0	0	0	0	0	0	0	0	0	0	0	0	0	0	0	0	0	0	0	0	0	0	0	0	0	0	0	0	0	0	0	0	0	0	0	0	0	0	0
AATAGTTGGAACTTCATTAAGTATATTAATTCGAGCAGAACTTGGACACCCTGGAGCTTTAATCGGAGATGATCAAATTTATAATGTGATTGTCACTGCTCATGCTTTTGTAATAATTTTTTTTATGGTAATACCCATTATAATT	Arthropoda	Insecta	Diptera	Pediciidae			98.61		0	0	0	0	0	0	0	0	0	0	0	0	0	0	0	0	0	0	0	0	0	0	0	0	0	0	0	0	0	0	213	0	0	0	0	0	0	0	0	0	0
AATAGTAGGTACTTCATTAAGTATTATAATTCGAGCTGAATTAGGGCATCCAGGTGCTTTAATTGGTGATGACCAAATTTATAATGTAATTGTTACTGCTCATGCATTTATTATAATTTTTTTTATAGTAATACCTATTATAATA	Arthropoda	Insecta	Diptera	Phoridae	Megaselia	humeralis	100		0	0	0	0	0	0	0	0	0	0	0	0	0	0	0	0	0	0	0	0	0	0	0	0	0	0	0	0	0	0	0	0	0	0	0	0	0	0	0	0	0
AATAGTAGGAACTTCTTTAAGATTATTAATTCGTGCAGAATTAGGTAATCCTGGATAATTAATTGGAGATGATCAAATTTATAATACTATTGTAACAGCTCATGCTTTTATTATAATTTTTTTTATAGTTATGCCAATTATAATT	Arthropoda	Insecta	Lepidoptera	Ypsolophidae	Ypsolopha	parenthesella	99.31		0	0	0	0	0	0	0	0	0	0	0	0	0	0	0	0	0	0	0	0	0	0	0	0	0	0	0	0	0	0	0	0	0	0	0	0	0	0	0	224	0
TATAGTAGGTACTGCAATAAGAGTTTTAATTCGAGTTGAATTAGGACAATCAGGAAGATTTATTGGGGATGATCAACTATATAATGTTGTTGTAACAGCTCATGCATTTGTAATAATTTTTTTTATAGTAATGCCTATTTTAATT	Arthropoda	Arachnida	Araneae	Araneidae	Nuctenea	silvicultrix	100		0	0	0	0	0	0	0	0	0	0	0	0	0	0	0	0	0	0	0	0	0	0	0	0	0	0	0	0	0	0	0	0	0	0	0	0	0	0	0	0	0
AATAGTAGGAACTTCTTTAAGATTATTAATTCGAGCTGAATTAGGTAATCCTGGGTCATTAATTGGAGATGATCAAATTTATAATACTATTGTTATTGCTCACGCATTTATTATAATTTTTTTCATAGTTATACCAATTATAATT	Arthropoda	Insecta	Lepidoptera	Argyresthiidae	Argyresthia	retinella	98.61		0	0	51	0	0	0	0	0	0	0	0	0	172	0	0	0	0	0	0	0	0	0	0	0	0	0	0	0	0	0	0	0	0	0	0	0	0	0	0	0	0
AATAGTAGGAACTTCTTTAAGATTATTAATTCGAGCTGAATTAGGTAATCCTGGGTCATTAATTGGAGATGATCAAATTTATAATACTATTGTTACTGCTCACGCATTTATTATAATTTTTTTCATAGGAATACCAATTATAATT	Arthropoda	Insecta	Lepidoptera	Argyresthiidae	Argyresthia	retinella	99.31		0	0	0	0	0	0	0	0	0	0	0	0	223	0	0	0	0	0	0	0	0	0	0	0	0	0	0	0	0	0	0	0	0	0	0	0	0	0	0	0	0
AATAGTTGGAACCTCATTAAGTTTATTAATTCGAGCAGAATTGGGTACACCTGGATCTTTAATTGGAGATGATCAAATTTATAATACCATTGTAACAGCTCATGCTTTTATTATAATTTTTTTTATAGTTATACCAATTATAATT	Arthropoda	Insecta	Lepidoptera	Lasiocampidae	Lasiocampa	quercus	100		0	0	0	0	0	0	0	0	0	0	0	0	0	0	0	0	0	0	0	0	0	0	0	0	0	0	0	0	0	0	0	0	0	0	0	0	0	0	0	0	0
GAATAGTAGGAACTTCTTTAAGATTATTAATTCGAGCTGAATTAGGTAATCCTGGGTCATTAATTGGAGATGATCAAATTTATAATACTATTGTTACTGTTCACGCATTTATTATAATTTTTTCATAGTAATACCAATTATAATT	Arthropoda	Insecta	Lepidoptera	Argyresthiidae	Argyresthia	retinella	98.6		0	0	0	0	0	0	0	0	0	0	0	0	0	0	221	0	0	0	0	0	0	0	0	0	0	0	0	0	0	0	0	0	0	0	0	0	0	0	0	0	0
AATAGTAGGAACTTCATTAAGTTTATTAATTCGAGCTGAATTAGGAAACCCAGGATCTCTAATTGGAGATGACCAAATTTATAATACAATTGTAACTGCCCATGCTTTTATTATAATCTTTTTCATAGTAATACCAATTATAATT	Arthropoda	Insecta	Lepidoptera	Geometridae	Campaea	honoraria	100		0	0	0	0	0	0	0	0	0	0	0	0	0	0	0	0	0	0	0	0	0	0	0	0	0	0	0	0	0	0	0	0	185	0	0	0	0	0	0	0	0
AATAGTAGGAACCTCCTTAAGAATCTTAATCCGATTAGAATTAGGAACAACTAATAGATTAATTGGAAATGATCAAATTTATAATGTAATTGTTACAGCCCATGCATTTATTATAATTTTTTTTATAGTAATACCAATTATAATT	Arthropoda	Insecta	Coleoptera	Coccinellidae	Calvia	quatuordecimguttata	100		0	63	0	5	0	0	0	0	0	0	0	0	0	0	151	0	0	0	0	0	0	0	0	0	0	0	0	0	0	0	0	0	0	0	0	0	0	0	0	0	0
AATACTGGGATTATCATTTAGAATATTAATTCGTACAGAATTAGGAATACCAGGATCTATAATTGGAGATGATCAAATTTATAATGTAATTGTTACATCTCATGCATTCTTAATAATTTTTTTCATAGTTATACCAATTATAATT	Arthropoda	Insecta	Hymenoptera	Tenthredinidae	Euura	poecilonota	100		0	0	218	0	0	0	0	0	0	0	0	0	0	0	0	0	0	0	0	0	0	0	0	0	0	0	0	0	0	0	0	0	0	0	0	0	0	0	0	0	0
TATAGTAGGAACTTCTTTAAGTCTATTAATTCGGGCTGAATTAGGAAACCCCGGATCATTAATTGGAGATGATCAAATTTATAACACTATTGTAACCGCCCATGCTTTTATTATAATTTTTTTTATAGTAATACCTATTATAATT	Arthropoda	Insecta	Lepidoptera	Geometridae	Selenia	tetralunaria	100		0	0	0	0	0	0	0	0	0	0	0	0	0	0	0	0	0	0	0	0	0	0	0	0	0	0	0	0	0	0	0	0	0	0	0	0	0	0	0	0	0
AATAATTGATACATCATTAAGTATATTAATCGGAGCTAAATTAGGTCATCCAGGTTCATTAATTGGAGATGATCAAATTTACAATGTAATTGTAACAACACATGCTTTCGTAATAATTTTTTTTATAGTAACCTCTTTTATAATT	No match								0	0	0	0	0	0	0	0	0	0	0	0	0	0	0	0	0	0	0	0	0	0	0	0	0	0	0	0	0	0	217	0	0	0	0	0	0	0	0	0	0
AATAGTAGGAACTTCTTTAAGATTATTAATTCGAGCTGAATTAGGTAATCCTGGGTCATTAATTGGAGATGATCAAATTTATAATACTATTGTTACTGCTCACGCATTTATTATAATTTTATTCATAGTAATACCAATTATAATT	Arthropoda	Insecta	Lepidoptera	Argyresthiidae	Argyresthia	retinella	99.31		0	0	0	0	0	0	0	0	0	0	0	0	216	0	0	0	0	0	0	0	0	0	0	0	0	0	0	0	0	0	0	0	0	0	0	0	0	0	0	0	0
AATAATTGGTACATCTCTTAGTATCTTAATCCGAACAGAATTAGGCCAACCTGGATCATTAATTGGAGATGATCAAATTTTTAATGTAATTGTCACAGCTCATGCTTTTGTAATAATTTTTTTTATGGTTATACCTATCTTAATT	Arthropoda	Insecta	Siphonaptera	Ceratophyllidae	Ceratophyllus	sp.	99.31		0	0	0	0	0	0	0	0	0	0	0	0	0	0	0	0	0	0	0	0	0	0	0	0	0	0	0	0	0	0	0	0	0	0	0	0	0	0	0	0	0
AATAGTAGGAACTTCATTAAGATTATTAATTCGAGCTGAATTAGGTAATCCTGGATCTTTAATTGGAGATGATCAAATTTATAATACTATTGTTACAGCACATGCTTTTATTATAATTTTTTTTATAGTAATACCTATTATAATT	Arthropoda	Insecta	Lepidoptera	Noctuidae	Panolis	flammea	100		0	0	0	0	0	0	0	0	0	0	0	0	0	0	0	0	0	0	0	0	0	0	0	0	0	0	0	0	0	0	0	0	0	0	0	0	0	0	0	0	0
AATAGTAGGAACCTCTTTAAGATTATTAATTCGAGCTGAATTAGGAAATCCGGGATCACTAATTGGTGATGATCAAATTTATAATACTATTGTAACTGCTCATGCTTTTATTATAATTTTTTTTATAGTAATACCTATTATAATT	Arthropoda	Insecta	Lepidoptera	Tortricidae	Apotomis	infida	100		0	0	0	0	0	0	0	0	0	0	0	0	0	0	0	0	0	0	0	0	0	0	0	0	0	0	0	0	0	0	0	0	0	0	0	0	0	0	0	0	0
GAATAGTAGGAACTCTTTAAGATTATTAATTCGAGCTGAATTAGGTAATCCTAGGTCATTAATTGGAGATGATCAAATTTATAATACTATTGTTACTGCTCACGCATTTATTATAATTTTTTTCATAGTAATACCAATTATAATT	Arthropoda	Insecta	Lepidoptera	Argyresthiidae	Argyresthia	retinella	99.3		0	0	0	0	0	0	0	0	0	0	0	0	206	0	0	0	0	0	0	0	0	0	0	0	0	0	0	0	0	0	0	0	0	0	0	0	0	0	0	0	0
TATAGTAGGAACTGCTATAAGAGTATTAATTCGAATAGAATTGGGACAAACTGGTAGTTTTTTGGGAAATGAGCATTTATATAATGTTATTGTTACTGCTCATGCATTTGTTATAATCTTTTTTATAGTTATGCCTATTATAATT	Arthropoda	Arachnida	Araneae	Salticidae	Evarcha	arcuata	100		0	0	0	0	0	0	0	0	0	0	0	0	0	0	0	0	0	0	0	0	0	0	0	0	0	0	0	0	0	0	0	0	0	0	0	0	0	0	0	0	0
AATAGTAGGAACTTCTTTAAGATTATTAATTCGTGCAGAATTAGGTAATCCTGGATCATTAATTGGAGATGACCAAATTTATAATACTATTGTAACAGCTCATGCCTTTATTATAATTTTTTTTATAGTTATGCCAATTATAATT	Arthropoda	Insecta	Lepidoptera	Ypsolophidae	Ypsolopha	parenthesella	99.31		0	0	0	0	0	0	0	0	0	0	0	0	0	0	0	0	0	0	0	0	0	0	0	0	0	0	0	0	0	0	0	0	0	0	0	0	0	0	0	0	0
AATAGTAGGAACTTCTTTAAGATTATTAATTCGAGCTGAATTAAGTAATCCTGTGTCATTAATTGGAGATGATCAAATTTATAATACTATTGTTACTGCTCACGCATTTATTATAATTTTTTTCATAGTAATACCAATTATAATT	Arthropoda	Insecta	Lepidoptera	Argyresthiidae	Argyresthia	retinella	98.61		0	0	0	0	0	0	0	0	0	0	0	0	204	0	0	0	0	0	0	0	0	0	0	0	0	0	0	0	0	0	0	0	0	0	0	0	0	0	0	0	0
TATAGTAGGAACTTCTTTAAGTTTATTAATTCGAGCTGAATTAGGAAATCCAGGATCTTTAATCGGTGATGATCAAATTTATAACACTATTGTTACAGCTCATGCTTTTATTATAATTTTTTTTATAGTTATACCTATTATAATT	Arthropoda	Insecta	Lepidoptera	Erebidae	Minucia	lunaris	100		0	0	0	0	0	0	0	0	0	0	0	0	0	0	0	0	0	0	0	0	0	0	0	0	0	0	0	0	0	0	0	0	0	0	0	0	0	0	0	0	0
TATAGTAGGAACTTCATTAAGAATTTTAATTCGAGCTGAATTAGGTCATCCTGGAGAATTAATTGGAGATGATCAAATTTATAATGTTATTGTAACAGCTCATGCTTTTGTAATAATTTTTTTTATAGTTATACCTATTATAATT	Arthropoda	Insecta	Diptera	Syrphidae	Eristalis	sp.	99.31		0	0	0	0	0	0	0	0	0	0	0	0	0	0	0	0	0	0	0	0	0	0	0	0	0	0	0	0	0	0	0	0	0	0	0	0	0	0	0	0	0
AATATTAGGATCTTCATTAAGAATCTTAATTAGTTTAGAATGAAGACAAATTAATTCAATTATCAATAATAATCAATTATAAAATGTAATGGTAACAATTCATGCTTTTATCATAATTTTTTTTATAACTATACCAATTGTTATT	No match								0	0	0	0	0	0	0	0	0	0	0	0	0	0	0	0	0	0	0	0	0	0	0	0	0	0	0	0	0	0	0	0	0	0	0	0	0	0	0	0	0
GAATAGTAGGAACTTCTTTAAGATTATTAATTCGAGCTGAATTAGGTAATCCTGGGTCATTAATCGGAGATGATCAAATTTATAATACTATTGTTACTGCTCACGCATTTTTTATAATTTTTTCATAGTAATACCAATTATAATT	Arthropoda	Insecta	Lepidoptera	Argyresthiidae	Argyresthia	retinella	97.9		0	0	0	0	0	0	0	0	0	0	0	0	202	0	0	0	0	0	0	0	0	0	0	0	0	0	0	0	0	0	0	0	0	0	0	0	0	0	0	0	0
AATAGTAGGAACTTCTTTAAGAATTTTAATTCGATCAGAGTTAGGTAACCCTGGATCATTAATTGGAGATGATCAAATTTATAATGTAATTGTTACAGCTCATGCTTTTATTATTAATTTTTTTATAGTAATACCAATTATAATT	Arthropoda	Insecta	Lepidoptera	Eriocraniidae	Eriocrania	semipurpurella	98.61		0	70	0	131	0	0	0	0	0	0	0	0	0	0	0	0	0	0	0	0	0	0	0	0	0	0	0	0	0	0	0	0	0	0	0	0	0	0	0	0	0
TATAGTTGGAACATCATTAAGATTATTAATTCGAGCTGAATTAGGTAATCCCGGATCTTTAATTGGCAGCGATCAAATTTATAATACTATTGTTACAGCCCATGCTTTTATTATAATCTTTTTTATAGTAATACCTATTATAATT	Arthropoda	Insecta	Lepidoptera	Erebidae	Ocneria	rubea	99.31		0	0	0	0	0	0	0	0	0	0	0	0	0	0	0	0	0	0	0	0	0	0	0	0	0	0	0	0	0	0	0	0	0	0	0	0	0	0	0	0	200
TATAGTTGGAACATCCCTCAGAATTTTAATTCGTTCAGAACTAGGAAATCCTGGATCATTAATCGGAGATGATCAAATTTATAATGTAATTGTTACAGCCCATGCTTTTGTAATAATTTTTTTATTAGTAATGCCAGTAGTAATC	Arthropoda	Insecta	Coleoptera	Staphylinidae	Anthophagus	omalinus	98.61		0	0	0	0	0	0	0	0	0	0	0	0	0	0	0	0	0	0	0	0	0	0	0	0	0	0	0	0	0	0	0	0	0	0	0	0	0	0	0	0	0
TATAATTGGTACCTCTTTAAGATTATTAATTCGAGCTGAATTAGGAAACCCCGGATCTTTAATTGGAGATGATCAAATTTATAATACTATTGTAACTGCTCATGCTTTTATTATAATTTTTTTTATAGTTATGCATATTATAATT	Arthropoda	Insecta	Lepidoptera	Tortricidae	Epinotia	tenerana	99.31		0	0	0	0	0	0	0	0	0	0	0	0	0	0	0	0	0	0	0	0	0	0	0	0	0	0	0	0	0	0	0	0	0	0	0	0	0	0	0	0	0
GAATAGTAGGAGCTTCATTAAGATTATTAATTCGAGCTGAATTAGGTAACCCTGGATCATTAATTGGAGATGTTCAAATTTATAATACTATTGTTACTGCTCACGCATTATTATAATTTTTTTCATAGTAATACCAATTATAATT	No match								0	0	0	0	0	0	0	0	0	0	0	0	0	0	194	0	0	0	0	0	0	0	0	0	0	0	0	0	0	0	0	0	0	0	0	0	0	0	0	0	0
GAATAGTTGGAACTTCATTAAGTATATTAATTCGAGCAGAACTTGGGCACCCTGGAGCTTTAATTGGGGACGATCAAATTTATAATGTGATTGTCACTGCTCATGCTTTTGTAATAATTTTTTTATAGTAATACCTATTATAATT	Arthropoda	Insecta	Diptera	Pediciidae	Pedicia	rivosa	97.9		0	0	0	0	0	0	0	0	0	0	0	0	0	0	0	0	0	0	0	0	0	0	0	0	0	0	0	0	0	0	194	0	0	0	0	0	0	0	0	0	0
TATAGTTGGTACAGCTATAAGAGTGTTAATTCGAATTGAATTAGGTCAGCCTGGGAGATTTATTGGTGATGATCAACTTTATAATGTTATTGTGACTGCGCATGCGTTTGTTATAATTTTTTTTATGGTAATACCTATTTTAATC	Arthropoda	Arachnida	Araneae	Araneidae	Araneus	marmoreus	99.29		0	0	0	0	0	0	0	0	0	0	0	0	0	0	0	0	0	0	0	0	0	0	0	0	0	0	0	0	0	0	0	0	0	0	0	0	0	0	0	0	0
AATAGTAGGAACTTCTTTAAGATTATTAATTCGAGCTGAATTAGGAAATCCTGGATCTTTAATCGGAGATGATCAAATTTATAATACTATTGTTACAGCACATGCTTTTATTATAATTTTTTTTATGGTTATACCTATTATAATT	Arthropoda	Insecta	Lepidoptera	Noctuidae	Anaplectoides	prasinus	99.31		0	0	0	0	0	0	0	0	0	0	0	0	0	0	0	0	0	0	0	0	0	0	0	0	0	0	0	0	0	0	0	0	0	0	0	0	0	0	0	0	0
TATAGTTGGTACAGCTATAAGAGTGTTAATTCGAATTGAGTTAGGTCAGCCTGGGAGATTTATTGGTGATGATCAACTTTATAATGTTATTGTGACTGCGCAAGCGTTTGTTATAATTTTTTTTATAGTAATACCTATTTTAATT	Arthropoda	Arachnida	Araneae	Araneidae	Araneus	marmoreus	97.92		0	0	0	0	0	0	0	0	0	0	0	0	0	0	0	0	0	0	0	0	0	0	190	0	0	0	0	0	0	0	0	0	0	0	0	0	0	0	0	0	0
AATAGTTGGAACAGCAATAAGAGTATTAATTCGAATAGAATTAGGTCAAGTAGGTAAATTTTTAGGTGATGATCATTTATATAATGTGATTGTAACTGCGCATGCTTTTGTTATAATTTTTTTTATAGTAATACCTATTTTAATT	Arthropoda	Arachnida	Araneae	Philodromidae	Philodromus	cespitum	100		0	0	0	0	0	0	0	0	0	0	0	0	0	0	0	0	0	0	0	0	0	0	0	0	0	0	0	0	0	0	0	0	0	0	0	0	0	0	0	0	0
AATAGTAGGAACTTCTTTAAGATTATTAATTCGTGCAGAATTAGGTAATCCTGGATCATTAATTGGAGATGATCAAATTTATAATACTATTGTTACAGCACATGCTTTTATTATAATTTTTTTTATGGTAATACCTATTATAATT	Arthropoda	Insecta	Lepidoptera	Argyresthiidae	Argyresthia	abdominalis	97.87		0	0	0	0	0	0	0	0	0	0	0	0	0	0	0	0	0	0	0	0	0	0	0	0	0	0	0	0	0	0	186	0	0	0	0	0	0	0	0	0	0
CTGTGATAGTAGGAACTTCATTAAGATTATTAATTCGAGCTGAATTAGGTAACCCTGGATCATTAATTGGAGATGATCAAATTTATAATACTATTGTTACTGCTCATTTATTATAAAAAAATATACAGTAATACCAATTATAATT	No match								0	0	0	0	0	0	0	0	0	0	0	0	0	0	185	0	0	0	0	0	0	0	0	0	0	0	0	0	0	0	0	0	0	0	0	0	0	0	0	0	0
CATAATTGGAACTTCTTTAAGATTATTAATTCGAGCAGAATTAGGAAACCCAGGATCTTTAATTGGAGACGATCAAATTTATAACACTATTGTTACAGCTCATGCTTTTGTTATAATTTTTTTTATAGTTATACCTATTATAATT	Arthropoda	Insecta	Lepidoptera	Geometridae	Epirrita	autumnata	99.31		0	0	0	0	0	0	0	0	0	0	0	0	0	0	0	0	0	0	0	0	0	0	0	0	0	0	0	0	0	0	0	0	0	0	0	0	0	0	0	0	0
AATAGTTGGAACTTCCTTAAGATTATTAATTCGAACAGAATTAGGAATACCTGGCTCTTTAATTGGAAATGATCAAATTTATAATACAATTGTAACAGCACATGCTTTTATCATTAATTTTTTTATAGTAATACCAATTATAATT	Arthropoda	Insecta	Lepidoptera	Incurvariidae	Incurvaria	pectinea	98.61		167	0	0	0	0	0	0	0	0	0	0	0	0	0	0	0	0	0	0	0	0	17	0	0	0	0	0	0	0	0	0	0	0	0	0	0	0	0	0	0	0
AGGGACTTTGCTTTCATTATTTATTCGTCTTGAATTAGCCTATCCAGGAAATCAATTTTTTTTAGGAAATCACCAACTTTATAATGTTGTGGTTACAGCACACGCTTTCATTATGATTTTTTTCATGGTGATGCCTATTTTAATT	No match								0	0	0	0	0	0	184	0	0	0	0	0	0	0	0	0	0	0	0	0	0	0	0	0	0	0	0	0	0	0	0	0	0	0	0	0	0	0	0	0	0
AATAGTTGGAACTTCTTTAAGCTTACTTATTCGGGCTGAACTAGGAAATCCAGGATCATTAATTGGGGACGATCAAATTTATAATACTATTGTTACAGCTCATGCTTTTATTATAATTTTTTTTATAGTAATACCTATTATGATT	Arthropoda	Insecta	Lepidoptera	Notodontidae	Ptilodon	capucinus	100		0	0	0	0	0	0	0	0	0	0	0	0	0	0	0	0	0	0	0	0	0	0	0	0	0	0	0	0	0	0	0	0	0	0	0	0	0	0	0	0	0
TATAATTGGAACTTCATTAAGTATTTTAATTCGAGCTGAATTGGGACATCCAGGTTCATTAATTGGAGATGACCAAATTTATAATGTAATTGTTACAGCTCATGCTTTCATCATAATTTTTTTTATAGTAATACCAATTATAATT	Arthropoda	Insecta	Diptera	Tachinidae	Microsoma	exiguum	100		0	0	0	0	0	0	0	0	0	0	0	0	0	0	0	0	0	0	0	0	0	0	0	0	0	0	0	0	0	0	0	0	0	0	0	0	0	0	0	0	0
AATAGTAGGAACTTCTTTAAGATTATTAATTCGAGCTGAATTAGGTAATCCTGGGTCATCAATTGGAGATGATCAAATTTATAATACTATTGTTACTGCTCACGCATTTATTATAATTTTTTTCATAGTAATACCAATTATAATT	Arthropoda	Insecta	Lepidoptera	Argyresthiidae	Argyresthia	retinella	99.31		0	0	0	0	0	0	0	0	0	0	0	0	181	0	0	0	0	0	0	0	0	0	0	0	0	0	0	0	0	0	0	0	0	0	0	0	0	0	0	0	0
TATAGTAGGTACATCACTAAGATTATTAATTCGTGCTGAATTAGGAAACCCTGGATCTTTAATTGGAGATGATCAAATTTATAATACTATTGTTACAGCACATGCTTTTATTATAATTTTTTTTATAGTTATACCTATTATAATT	No match								0	0	0	0	0	0	0	0	0	0	0	0	0	0	0	0	0	0	0	0	0	0	0	0	0	0	0	0	0	0	0	0	0	0	0	0	0	0	180	0	0
AATAGTAGGAACTTCCTTAAGATTATTAATTCGAGCCGAATTAGGAAATCCCGGATCTTTAATTGGCAACGATCAAATTTATAATACTATTGTTACAGCCCATGCTTTTATTATAATCTTTTTTATAGTAATACCTATTATAATT	No match								0	0	0	0	0	0	0	0	0	0	0	0	0	0	0	0	0	0	0	0	0	0	0	0	0	0	0	0	0	0	0	0	0	0	0	0	0	0	0	0	0
AATAGTAGGAACTTCTTTAAGATTATTAATTCGAGCTGAATTAGGTAATCCTGGGTCATTAATTGGAGATGATCAAATTTATAATATTATTGTTACTGCTCACGCATTTATTATAATTTTTTTCATAGTAATACCAATTATAATT	Arthropoda	Insecta	Lepidoptera	Argyresthiidae	Argyresthia	retinella	99.31		0	0	0	0	0	0	0	0	0	0	0	0	179	0	0	0	0	0	0	0	0	0	0	0	0	0	0	0	0	0	0	0	0	0	0	0	0	0	0	0	0
AATAGTAGTAACTTCTTTAAGATTATTAATTCGAGCTGAATTAGGTAATCCTGGGTCATTAATTGGAGATGATCAAATTTATAATACTATTGTTACTGCTCACGCATTTATTATAATTTTTTTCATAGTAATACCAATTATAATT	Arthropoda	Insecta	Lepidoptera	Argyresthiidae	Argyresthia	retinella	99.31		0	0	0	0	0	0	0	0	0	0	0	0	0	0	178	0	0	0	0	0	0	0	0	0	0	0	0	0	0	0	0	0	0	0	0	0	0	0	0	0	0
AATGCTTGGAACCTCTTTAAGAATGTTAATTCGCGCTGAATTAGGCCACCCTGGGTCCTTACTTGGGAATGATCAAATTTATAATGTAATTGTGACTGCCCATGCTTTCATTATAATTTTTTTCATAGTTATACCCATTATAATT	Arthropoda	Insecta	Diptera	Bibionidae	Bibio	nigriventris	100		0	0	0	0	0	0	0	0	0	0	0	0	0	0	0	0	0	0	0	0	0	0	0	0	0	0	0	0	0	0	0	0	0	0	0	0	0	0	0	0	0
TATAATTGGAACTTCACTAAGTTTATTAATTCGAGCTGAATTAGGTAATCCTGGCTCTTTAATTAGGGATGACCAAATTTACAACACTATTGTTACAGCACATGCTTTTATTATAATTTTTTTTATAGTTATACCAATTATAATT	Arthropoda	Insecta	Lepidoptera	Geometridae	Operophtera	brumata	99.31		0	0	0	0	0	0	0	0	0	0	0	0	0	0	0	0	0	0	0	0	0	0	0	0	0	0	0	0	0	175	0	0	0	0	0	0	0	0	0	0	0
AATAGTAGGAACATCTTTAAGATTATTAATTCGTGCTGAATTAGGAAACCCAGGATCTTTAATTGGAGATGATCAAATTTATAACACTATTGTTACAGCTCATGCTTTTATTATAATTTTTTTTATAGTTATACCTATTATAATT	Arthropoda	Insecta	Lepidoptera	Noctuidae	Xanthia	togata	99.31		0	0	0	0	0	0	0	0	0	0	0	0	0	0	0	0	0	0	0	0	0	0	0	0	0	0	0	0	174	0	0	0	0	0	0	0	0	0	0	0	0
AATAGTTGGAACTTCATTAAGTATATTAATTCGAGACGAACTTGGACACCCTGGAGCTTTAATTGGAGATGATCAAATTTATAATGTGATTGTCACTGCTCATGCTTTTGTAATAATTTTTTTTATGGTAATACCTATTATAATC	Arthropoda	Insecta	Diptera	Pediciidae	Pedicia	rivosa	99.31		0	0	0	0	0	0	0	0	0	0	0	0	0	0	0	0	0	0	0	0	0	0	0	0	0	0	0	0	0	0	172	0	0	0	0	0	0	0	0	0	0
TATAGTAGGAACATCATTAAGAATTCTAATTCGTGCAGAATTAGGTCATCCAGGTGCTTTAATTGGTGATGATCAAATTTATAATGTAATTGTTACAGCACATGCTTTTGTAATAATTTTTTTTATAGTAATACCTATTATAATT	Arthropoda	Insecta	Diptera	Syrphidae	Sericomyia	lappona	100		0	0	0	0	0	0	0	0	0	0	0	0	0	0	0	0	0	0	0	0	0	0	0	0	0	0	0	0	0	0	0	7	0	0	0	0	0	0	0	0	0
TATAGTAGGGACTGCAATAAGAGTTTTAATTCGTATAGAATTAGGAAATGTAGGAAGATTATTAGGGAATGATCATTTATATAATGTTATTGTTACGGCTCATGCTTTTGTTATAATTTTTTTTATAGTAATACCTATTTTAATT	Arthropoda	Arachnida	Araneae	Thomisidae	Xysticus	ulmi	100		0	0	0	0	0	0	0	0	0	0	0	0	0	0	0	0	0	0	0	0	0	0	0	0	0	0	0	0	0	0	0	0	0	0	0	0	0	0	0	0	0
AGGGACCATTTTATCTTTATTAATAAGACTGGAACTAGCACAACCTGGTAATCAGTTTTTTTTAGGTAATCATCAACTTTATAATGTAGTTGTAACAGCACACGCCTTGATTATGATTTTTTTTATGGTTATGCCTGTTTTAATA	No match								0	0	0	0	4	0	167	0	0	0	0	0	0	0	0	0	0	0	0	0	0	0	0	0	0	0	0	0	0	0	0	0	0	0	0	0	0	0	0	0	0
TATAATTGGAACTTCACTAAGTTTATTAATTCGAGCTGAATTAGGTAATCCTGGCTCTTTAATTGGGGATGACAAAATTTACAACACTATTGTTACAGCACATGCTTTTATTATAATTTTTTTTATAGTTATACCAATTATAATT	Arthropoda	Insecta	Lepidoptera	Geometridae	Operophtera	brumata	99.31		0	0	0	0	0	0	0	0	0	0	0	0	0	0	0	0	0	0	0	0	0	0	0	0	0	0	0	0	0	0	0	0	0	0	0	0	0	0	0	0	0
AATAGTAGGAACTTCTTTCAGATTATTCATTCGAGCTGAATTAGGTAATCCTGGGTCATTAATTGGAGATGATCAAATTTATAATACTATTGTTACTGCTCACGCATTTATTATAATTTTTTTCATAGTAATACCAATTATAATT	Arthropoda	Insecta	Lepidoptera	Argyresthiidae	Argyresthia	retinella	98.61		0	0	0	0	0	0	0	0	0	0	0	0	0	0	168	0	0	0	0	0	0	0	0	0	0	0	0	0	0	0	0	0	0	0	0	0	0	0	0	0	0
AATAATTGGTACATCTTTAAGTATTTTAATTCGAACTGAATTAGGACATCCAGGTGCATTAATTGGAGATGATCAAATTTATAATGTAATTGTAACAGCACATGCTTTTATTATAATTTTTTTTATAGTTATACCTATTATAATT	Arthropoda	Insecta	Diptera	Tachinidae	Lypha	dubia	100		0	0	0	0	0	0	0	0	0	0	0	0	0	0	0	0	0	24	0	0	0	0	0	0	0	0	0	0	0	0	0	0	0	0	0	0	0	0	0	0	0
AATAGTGGGTATAATACTCAGTATAATTATTCGTATTGAACTTAATCAACCAGGTTCATTCTTAGGAAATGACCAAATTTATAATGTAATTGTTACATCTCATGCATTTGTTATTAATTTTTTTATAGTTATACCAATTATAATT	Arthropoda	Insecta	Hemiptera	Cicadellidae	Oncopsis	tristis	98.61		0	0	0	0	54	0	112	0	0	0	0	0	0	0	0	0	0	0	0	0	0	0	0	0	0	0	0	0	0	0	0	0	0	0	0	0	0	0	0	0	0
AATATTAGGATTATCATTTAGAATATTAATTCGAACAGAATTAGGCATGCCAGGGTCAATAATTGGTGATGATCAAATTTATAACGTAATTGTTACATCTCATGCATTTTTAATAATTTTCTTTATAGTTATACCTATTATAATT	Arthropoda	Insecta	Hymenoptera	Tenthredinidae	Euura	anthracina	100		0	0	0	0	0	0	0	0	0	0	0	0	0	0	0	0	0	0	0	0	0	0	0	0	0	0	0	0	0	0	157	0	0	0	0	0	0	0	0	0	0
TATAGTGGGAACATCTCTTAGTATTATTGTTCGAGCAGAATTAGGTCATCCAGGTGCTTTAATTGGTGATGATCAAATTTATAATGTAGTAGTTACAGCCCACGCATTCGTTATAATTTTCTTTATAGTAATACCAATCATAATT	Arthropoda	Insecta	Diptera	Dolichopodidae	Dolichopus	discifer	100		0	0	0	0	0	0	0	0	0	0	0	0	0	0	0	0	0	0	0	0	0	0	0	0	0	0	0	0	0	0	0	0	0	0	0	0	0	0	0	0	0
TATAGTTGGTACTGCTATAAGAGTTTTAATTCGAATGGAATTAGGTAATGTAGGAAGATTATTAGGAAATGATCATTTATATAATGTTATTGTTACAGCTCATGCTTTTGTTATGATTTTTTTTATAGTAATACCTATTTTAATT	Arthropoda	Arachnida	Araneae	Thomisidae	Xysticus	luctuosus	100		0	0	0	0	0	0	0	0	0	0	0	0	0	0	0	0	0	0	0	0	0	0	0	0	0	0	0	0	0	0	0	0	0	0	0	0	0	0	0	0	0
GGATAGTAGGAACTTCATTAAGATTATTAATTCGAGCTGAATTAGGTAACCCTGGATCATTAATTGGAGATGATCAAATTTATAATACTATTGTTACTGCTCATGCACATATTATAATTTTTTTATAGTAATACCAATTATAATT	No match								0	0	0	0	0	0	0	0	0	0	0	0	164	0	0	0	0	0	0	0	0	0	0	0	0	0	0	0	0	0	0	0	0	0	0	0	0	0	0	0	0
AATAGTAGGAACTTCCTTAAGATTATTAATTCGAGCCGAATTAGGAAATCCCGGATCTTTAATTGGAGATGATCAAATTTATAATACTATTGTTACAGCACATGCTTTTATTACAATTTTTTTTATAGTTATACCTATTATAATT	Arthropoda	Insecta	Lepidoptera	Noctuidae	Rileyiana	fovea	99.31		0	0	0	0	0	0	0	0	0	0	0	0	0	0	0	0	0	0	0	0	0	0	0	0	0	0	0	0	0	0	0	0	0	0	0	0	0	0	0	0	0
AATAGTGGGAACATCTCTAAGATTACTAATTCGAGCAGAATTAGGTAATCCAGGATCTTTAATTGGAGATGATCAAATTTATAACACCATTGTAACAGCTCATGCATTTATTATAATTTTTTTTATAGTTATACCAATTATAATT	Arthropoda	Insecta	Lepidoptera	Crambidae	Udea	prunalis	100		0	0	0	0	0	0	0	0	0	0	0	0	0	0	0	0	0	0	0	0	0	0	0	0	0	0	0	0	0	0	0	0	0	0	0	0	0	0	0	0	0
TAGGAACTTCTTTAAGATTATTAATTCGAGCTGAATTAGGTAACCCTGGGTCATTAATTGGAGATCATCAAATCAAATTTATAATACTATTGTTACTGCTCACGCATTTATTATATTTTTTTTCAAAGTAATACCAATTATAATT	Arthropoda	Insecta	Lepidoptera	Argyresthiidae	Argyresthia	retinella	97.1		0	0	0	0	0	0	0	0	0	0	0	0	163	0	0	0	0	0	0	0	0	0	0	0	0	0	0	0	0	0	0	0	0	0	0	0	0	0	0	0	0
AATAGTTGGAACTTCATTAAGATTACTAATTCGAGCTGAATTAGGAAACCCCGGATCTTTAATTGGAGATGATCAAATTTATAATACTATTGTAACAGCTCATGCATTTATCATAATTTTTTTTATAGTTATACCTATTATAATT	No match								0	0	0	0	0	0	0	0	0	0	0	0	0	0	0	0	0	0	0	0	0	0	0	0	0	0	0	0	0	0	0	0	0	0	0	0	0	0	162	0	0
AATAGTAGGAACTTCATTAAGATCGTTAATTCGAGCTGAATTAGGAAACCCTGGATCTTTAATTGGAGATGATCAAATTTATAATACTATTGTCACAGCTCATGCTTTTATTATAATTTTTTTTATAGTAATACCAATTATAATT	No match								0	0	0	0	0	0	0	0	0	0	0	0	0	0	0	0	0	0	0	0	0	0	0	0	0	0	0	0	0	0	0	0	0	0	0	0	0	0	0	0	0
CATAATTGGAACTTCTTTAAGATTATTAATTCGAGCAGAATTAGGGAACCCAGGATCTTTAATTGGGGACGATCAAATTTATAACACTATTGTTACAGCTCATGCTTTTATTATAATTTTTTTTATAGTTATACCTATTATAATT	Arthropoda	Insecta	Lepidoptera	Geometridae	Epirrita	autumnata	99.31		0	0	0	0	0	0	0	0	0	0	0	0	0	0	0	0	0	0	0	0	0	0	0	0	0	0	0	0	161	0	0	0	0	0	0	0	0	0	0	0	0
AATAATTGGAACTTCTTTAAGATTATTAATTCGAGCTGAATTAGGAAATCCAGGATCACTAATTGGTGATGATCAAATTTATAACACTGTTGTAACTGCTCATGCTTTTATTATAATTTTTTTTATAGTAATACCTATTATAATT	Arthropoda	Insecta	Lepidoptera	Tortricidae	Apotomis	turbidana	100		0	0	0	0	0	0	0	0	0	0	0	0	0	0	0	0	0	0	0	0	0	0	0	0	0	0	0	0	0	0	0	0	0	0	0	0	0	0	0	0	161
GAATAGTAGGAACTTCATTAAGATTATTAATTCGAGCTGAATTAGGTAACCCCGGATCCTTAATTGGAGATGATCAAATTTATAATACTATTGTTACAGCTCATGCTTTTATTATAATTTTTTTATAGTTATACCAATCATAATT	Arthropoda	Insecta	Lepidoptera	Erebidae	Catocala	nymphagoga	100		0	0	0	0	0	0	0	0	0	0	0	0	0	0	0	0	0	0	0	0	0	0	0	0	0	0	0	0	0	0	0	0	0	0	0	0	0	0	0	0	161
TATAGTTGGAACATCATTAAGATTATTAATTCGAGCTGAATTAGGTAATCCCGGATCTTTAATTGGCAACGATCAAATTTATAATACTATTGTTACAGCCCATGCTTTTATTATAATCTTTTTTATAGTTATACCTATTATAATT	Arthropoda	Insecta	Lepidoptera	Erebidae	Ocneria	rubea	99.31		0	0	0	0	0	0	0	0	0	0	0	0	0	0	0	0	0	0	0	0	0	0	0	0	0	0	0	0	0	0	0	0	0	0	0	0	0	0	0	0	0
AATAGTAGGAACATCTTTAAGTTTATTAATTCGAGCAGAATTAGGTAATCCTGGGTCTTTAATTGGAGACGATCAAATTTATAACACTATTGTAACAGCTCATGCTTTTATTATAATTTTTTTCATAGTGATGCCAATTATAATT	Arthropoda	Insecta	Lepidoptera	Geometridae	Biston	stratarius	99.31		0	0	0	0	0	0	0	0	0	0	0	0	0	0	0	0	0	0	0	0	0	0	0	0	0	0	0	0	0	0	0	0	0	0	0	0	0	0	0	0	0
AATAGTTGGAACTTCTTTAAGATTATTAATTCGAGCTGAGTTAGGAAATCCGGGATCACTAATTGGTGATGATCAAATTTATAACACTATTGTAACTGCTCATGCTTTTATTATAATTTTTTTTATAGTAATACCTATTATAATT	Arthropoda	Insecta	Lepidoptera	Tortricidae	Apotomis	sp.	100		0	0	0	0	0	0	0	0	0	0	0	0	0	0	0	0	0	0	0	0	0	0	0	0	0	0	0	0	0	0	0	0	0	0	0	0	0	94	0	0	0
AATTTTAGGGTCCGCTCTCAGGGGACTTATCCGACTTGAGCTTGGGCAACCTGGCTCTTTGATAGAAAATGATCAAATTTACAACACTATCGTAACTGCTCATGCTTTTGTAATGATTTTTTTTATAGTTATGCCAGCTATAATT	Arthropoda	Arachnida	Sarcoptiformes	Oribatulidae			99.31		0	0	0	0	0	153	0	0	0	0	0	0	0	0	0	0	0	0	0	0	0	0	0	0	0	0	0	0	0	0	0	0	0	0	0	0	0	0	0	0	0
AATAATTGGTACTTCTCTAAGACTTTTAATTCGAGCTGAATTAGGAAATCCAGGGTCTTTAATTGGAGATGACCAAACCTATAATGTTATTGTTACTGCTCATGCATTTATTATGATTTTTTTTATAGTAATACCTATTGTAATT	Arthropoda	Insecta	Coleoptera	Salpingidae	Rabocerus	gabrieli	100		0	0	0	0	0	56	0	0	0	0	0	0	0	0	97	0	0	0	0	0	0	0	0	0	0	0	0	0	0	0	0	0	0	0	0	0	0	0	0	0	0
AATAGTAGGGACTTCATTGAGAATTTTAATTCGATCAGAATTAGGAAACCCTGGATCACTAATTGGAGATGACCAAATTTATAACGTAATCGTTACTGCACATGCTTTTATTATAATTTTTTTTATAGTAATACCAATTATAATT	Arthropoda	Insecta	Lepidoptera	Eriocraniidae	Eriocrania	unimaculella	100		0	0	0	0	0	0	0	0	0	0	0	0	0	0	0	0	0	0	0	0	5	0	0	0	0	0	0	0	0	0	0	0	0	0	0	0	0	0	0	0	0
GAATAGTGGGAACATCTCTAAGTTTACTAATTCGAGCTGAATTAGGAAATCCTGGATCATTAATCGGAAATGATCAAATTTATAATACTATTGTTACAGCTCATGCATTTATCATAATTTTTTTATAGTTATACCAATTATAATT	Arthropoda	Insecta	Lepidoptera	Erebidae	Lymantria	dispar	100		0	0	0	0	0	0	0	0	0	0	0	0	0	0	0	0	0	0	0	0	0	0	0	0	0	0	0	0	0	0	0	0	0	0	0	0	0	0	0	0	0
TATAATTGGAACTTCACTAAGTTTATTAATTCGAGCTGAATTAGGTAACCCTGGTTCTTTAATTGGGGATGACCAAATTTACAACACTATTGTTACAGCACATGCTTTTATTATAATTTTTTTTATAGTTATACCAATTATAATT	Arthropoda	Insecta	Lepidoptera	Geometridae	Operophtera	brumata	100		0	0	0	0	0	22	0	0	0	0	0	0	0	0	0	0	0	0	0	0	0	0	0	0	0	0	0	0	0	0	0	0	0	0	0	0	40	0	0	0	0
AATAGTAGGAACTTCTTTAAGATTATTAATTCGAGCTGAATTAGGTAATCCTGGGTCATTAATTGGAGATGATCAAATTTATAATACTATTGTTATTGCTCACGCATTTATTATAATTTTTTTCATAGTAATACCAATTATAATT	Arthropoda	Insecta	Lepidoptera	Argyresthiidae	Argyresthia	retinella	99.31		0	0	0	0	0	0	0	0	0	0	0	0	0	0	151	0	0	0	0	0	0	0	0	0	0	0	0	0	0	0	0	0	0	0	0	0	0	0	0	0	0
AATAGTAGGAACTTCACTAAGACTTCTAATCCGAGCAGAATTAGGTACTCCGGGATCATTGATTGGAGATGATCAAATTTATAACACTATTGTAACAGCTCATGCTTTTATTATAATTTTTTTTATAGTTATACCTATTATAATT	Arthropoda	Insecta	Lepidoptera	Erebidae	Hypena	proboscidalis	100		0	0	0	0	0	0	0	0	0	0	0	0	0	0	0	0	0	0	0	0	0	0	0	0	0	0	0	0	151	0	0	0	0	0	0	0	0	0	0	0	0
AATAGTAGGAACTTCTTTAAGATTATTAATTCGAGCTGAATTAGGTAATCCTGGGTCATTAATTGGAGATGATCAAATTTATAATACTATTGTTACTGCTCCCGCATTTATTATAATTTTTTTCATAGTAATGCCTATTATAATT	Arthropoda	Insecta	Lepidoptera	Argyresthiidae	Argyresthia	retinella	98.61		0	0	0	0	0	0	0	0	0	0	0	0	150	0	0	0	0	0	0	0	0	0	0	0	0	0	0	0	0	0	0	0	0	0	0	0	0	0	0	0	0
GAATAGTAGGAACTTCATTAAGATAATTAATTCGAGCTGAATTAGGTAACCCTGGATCATTAATTGGAGATGATCAAATTTATAATACTATTGTTACTGCTCACGTATTTATTATAATTTTTTTATAGTAATGCCAATTATAATT	No match								0	0	0	0	0	0	0	0	0	0	0	0	0	0	149	0	0	0	0	0	0	0	0	0	0	0	0	0	0	0	0	0	0	0	0	0	0	0	0	0	0
AATAGTAGGAACTTCCTTAAGATTATTAATTCGAGCTGAATTAGGTAACCCCGGATCTTTAATTGGAGATGATCAAATTTATAATACTATTGTTACAGCACATGCTTTTATTATAATTTTTTTTATAGTTATACCTATTATAATT	No match								0	0	0	0	0	0	0	0	0	0	0	0	0	0	0	0	0	0	0	0	0	0	0	0	0	0	0	0	0	0	0	0	0	0	0	0	0	0	0	0	0
AATAGTAGGAACTTCTTTAAGAATTTTAATTCGATCTGAATTAGGAAATCCTGGTTCATTAATTGGAGATGATCAAATTTATAACGTAATTGTTACAGCCCATGCTTTTATTATAATTTTTTTTATAGTAATACCAATTATAATT	Arthropoda	Insecta	Lepidoptera	Eriocraniidae	Eriocrania	semipurpurella	100		0	0	0	0	0	0	0	0	0	0	0	0	0	0	0	0	0	0	0	0	0	0	0	0	0	0	0	0	0	0	0	0	129	0	0	0	0	0	0	0	0
TATAGTAGGAACTTCATTAAGATTATTAATTCGAGCTGAATTAGGAAATCCTGGATATTTAATTGGAGATGATCAAATTTATAATACCATTGTCACAGCTCACGCTTTTATTATAATTTTTTTTATGGTTATGCCAATTATAATT	Arthropoda	Insecta	Lepidoptera	Tortricidae	Zelotherses	unitana	99.31		0	0	0	0	0	0	0	0	0	0	0	0	0	0	0	0	0	0	0	0	0	0	0	0	0	0	0	0	0	0	0	0	0	0	0	0	0	0	0	0	0
TGGAACTCTATTTTCTGTATTAATTAGATTACAATTATCTTACGCTGATTCAACAGTACTTCAAAATAACAGTCAATTATACAATGTTATTGTAACTGCTCACGCATTTGTAATGATATTCTTCCTTGTAATGCCTGTTCTTATT	No match								0	0	0	0	0	0	0	0	0	0	0	0	0	0	0	0	0	0	0	0	0	0	0	0	0	0	0	0	0	0	0	0	0	0	0	0	0	0	0	0	0
AATAGTAGGAACATCTATTAGTTTATTAATTCGAACTGAACTAGGAAACCCAGGTTCACTTATTGGAGATGATCAAATTTATAACACTATTGTAACAGCTCATGCTTTTATTATAATTTTTTTTATAGTTATACCAATCATAATT	Arthropoda	Insecta	Lepidoptera	Nymphalidae	Brenthis	ino	100		0	0	0	0	0	0	0	0	0	0	0	0	0	0	0	0	0	0	0	0	0	0	0	0	0	0	0	0	146	0	0	0	0	0	0	0	0	0	0	0	0
TATAGTATGAACTTCATTAAGACTATTAATTCGTGCTGAATTAGGAAATCCGGGATCTTTAATCGGAGATGATCAAATTTATAATACTATTGTTACAGCTCATGCTTTTATTATAATTTTTTTCATAGTTATACCTATTATAATT	Arthropoda	Insecta	Lepidoptera	Noctuidae	Hyppa	rectilinea	99.31		0	0	0	0	0	0	0	0	0	0	0	0	0	0	0	0	0	0	0	0	0	0	0	0	0	0	0	0	0	0	0	0	0	0	0	0	0	0	0	0	0
AATAGTTGGAACTTCATTAAGATTATTAATTCGAGCTGAATTAGGAAACCCCGGATCTTTAATTGGAGATGATCAAATTTATAATACTATTGTTACAGCTCATGCTTTTATTATTAATTTTTTTATAGTTATACCTATTATAATT	Arthropoda	Insecta	Lepidoptera	Noctuidae	Orthosia	gothica	98.61		0	0	0	0	0	0	0	0	0	0	0	0	0	0	0	0	0	0	0	0	0	0	0	0	0	0	0	0	0	0	0	0	0	0	0	0	0	0	0	0	0
AATAGTAGGAACTTCCCTTAGTATACTAATTCGAGCTGAATTGGGCCATCCTGGATCTCTTATTGGAGATGACCAAATTTATAATGTAATTGTCACTGCCCATGCTTTTGTAATAATTTTTTTTATAGTAATGCCTATTATAATT	Arthropoda	Insecta	Diptera	Simuliidae	Simulium	sp.	100		0	0	0	0	0	0	0	0	0	0	0	0	0	144	0	0	0	0	0	0	0	0	0	0	0	0	0	0	0	0	0	0	0	0	0	0	0	0	0	0	0
TATACTAGGAACATCTTTAAGATTACTAATTCGAGCAGAATTAGGTAACCCTGGTTCATTAATTGGTGATGATCAAATTTATAATACTATTGTTACTGCCCATGCTTTTATTATAATTTTTTTTATAGTCATACCTATTATAATT	Arthropoda	Insecta	Lepidoptera	Argyresthiidae	Argyresthia	brockeella	100		0	0	0	0	0	0	0	0	0	0	0	0	0	123	21	0	0	0	0	0	0	0	0	0	0	0	0	0	0	0	0	0	0	0	0	0	0	0	0	0	0
GAATAGTAGGAACTTCCTTAAGATTATTAATTCGAGCCGAATTAGGAAATCCCGGATCTTTAATTGGAGATGATCAAATTTATAATACTATTGTTACAGCACATGCTTTTATTATAATTTTTTTATAGTTATACCAATCATAATT	No match								0	0	0	0	0	0	0	0	0	0	0	0	0	0	0	0	0	0	0	0	0	0	0	0	0	0	0	0	0	0	0	0	0	0	0	0	0	0	0	0	0
GAATAGTAGGAACTTCATTAAGATAATTAATTCGAGCTGAATTAGGTAACCCTGGATCATTAATTGGAGATGATCAAATTTATAATACTATTGTTACTGCTCACGCATTTATTATAATTTTTTTATAGTAATGCCAATTATAATT	No match								0	0	0	0	0	0	0	0	0	0	0	0	143	0	0	0	0	0	0	0	0	0	0	0	0	0	0	0	0	0	0	0	0	0	0	0	0	0	0	0	0
AATTTGTGGATTATTTATAAGTATAATTATTCGTTTAGAATTAATACAACCAGGTTATATTTTTTTATCTGGACAATCTTATAATGTTATTGTAACTAATCATGCTTTTATAATAATTTTTTTTACAATTATACCTATTATAATA	Arthropoda	Insecta	Thysanoptera	Phlaeothripidae	Haplothrips	sp.	98.61		0	0	0	0	0	0	0	0	0	0	0	0	0	0	0	0	0	0	0	0	0	0	0	0	0	0	0	0	0	0	0	0	0	0	0	0	0	0	0	0	0
AATAGTAGGAACTTCTTTAAGATTATTAATTCAAGCTGAATTAGGTAATCCTGGGTCATTAATTGGAGATGATCAAATTTATAATACTATTGTTACTGCTCACGCATTTATTATAATTTTTTTCATAGTAATACCAATTATAATT	Arthropoda	Insecta	Lepidoptera	Argyresthiidae	Argyresthia	retinella	99.31		0	0	0	0	0	0	0	0	0	0	0	0	141	0	0	0	0	0	0	0	0	0	0	0	0	0	0	0	0	0	0	0	0	0	0	0	0	0	0	0	0
TATAGTAGGTACATCCCTTAGTATCTTAGTACGAGCAGAATTAGGACATCCAGGAGCATTAATTGGTGATGATCAAATTTATAACGTAATTGTTACTGCCCATGCTTTTGTAATAATTTTTTTTATAGTTATACCTATTTTAATT	Arthropoda	Insecta	Diptera	Chironomidae	Procladius	fuscus	100		0	0	0	0	0	0	0	0	0	0	0	0	0	0	0	0	0	0	0	0	0	0	0	0	0	0	0	0	0	0	0	0	0	0	0	0	0	141	0	0	0
AATAGTAGGAACTTCATTAAGAATTTTAATTCGAGCAGAACTTGGTCATCCCGGGGCATTAATTGGGGATGACCAAATTTATAATGTTATTGTTACTGCACATGCTTTTATTATAATTTTTTTTATAGTTATACCTATTATAATT	Arthropoda	Insecta	Diptera	Tipulidae	Prionocera	chosenicola	100		0	0	0	0	0	0	0	0	0	0	0	0	0	0	0	0	0	0	0	0	0	0	0	0	0	0	0	0	0	0	0	0	0	0	0	0	0	0	0	0	25
AATAGTTGGAACTTCATTAAGTATATTAATTCGAGCAGAACTTGGACACCCTGGAGCTTTAATCGGAGATGATCAAATTTATAATGTGATTGTCACTGCTCATGCTTTTGTAATAATTTTTTTTATGGTAAGACCCATTATAATT	Arthropoda	Insecta	Diptera	Pediciidae	Pedicia	rivosa	97.92		0	0	0	0	0	0	0	0	0	0	0	0	0	0	0	0	0	0	0	0	0	0	0	0	0	0	0	0	0	0	140	0	0	0	0	0	0	0	0	0	0
AATAATTGGATCATCATTAAGAATAATAATTCGAATAGAATTAAGACAAATTAACTCAATCATTAATAATAATCAACTTTATAATGTAATTATTACAATTCATGCATTTATTATTAATTTTTTTATAACAATACCTATTGTTATT	Arthropoda	Insecta	Hemiptera	Adelgidae	Pineus	sp.	98.61		0	0	0	0	0	51	0	0	0	0	88	0	0	0	0	0	0	0	0	0	0	0	0	0	0	0	0	0	0	0	0	0	0	0	0	0	0	0	0	0	0
AATAGTAGGAACATCTTTAAGATTACTTATTCGAGCTGAATTAGGAAATCCAGGATCATTAATTGGAGATGATAAAATTTATAATACTATTGTAACAGCACATGCATTTATTATAATTTTCTTTATAGTTATACCAATTATAATT	Arthropoda	Insecta	Lepidoptera	Tortricidae	Pandemis	cerasana	99.31		0	0	0	0	0	0	0	0	0	0	0	0	0	0	0	0	0	0	0	0	0	0	0	0	0	0	0	0	0	0	0	0	0	0	0	0	0	0	0	0	0
AATAGTAGGAACTTCTTTAAGATTGTTAATTCGAGCTGAATTAGGAAATCCTGGTTCTTTAATTGGAGATGATCAAATTTATAATACTATTGTTACAGCACATGCTTTTATTATAATTTTTTTTATAGTTATACCTATCATAATT	Arthropoda	Insecta	Lepidoptera	Noctuidae	Noctua	pronuba	98.61		0	0	0	0	0	0	0	0	0	0	0	0	0	0	0	0	0	0	0	0	0	0	0	0	0	0	0	0	0	0	0	0	0	0	0	0	0	0	0	0	0
AATAATTGGAACTTCTTTAAGATTATTAATTCGAGCTGAATTAGGAAACCCAGGATCTTTAATTGGAGATGATCAAATTTACAATACTATTGTAACTGCTCATGCTTTTATTATAATTTTTTTCATAGTTATACCTATTATAATT	Arthropoda	Insecta	Lepidoptera	Geometridae	Hydriomena	furcata	99.31		0	0	0	0	0	0	0	0	0	0	0	0	0	0	0	0	0	0	136	0	0	0	0	0	0	0	0	0	0	0	0	0	0	0	0	0	0	0	0	0	0
AATAGTAGGAACTTCATTAAGATTATTAATTCGAGCTGAATTAGGTAACCCCGGATCTTTAATTGGAGATGATCAAATTTATAATACTATTGTTACAGCTCATGCTTTTATTATAATTCTTTTTATAGTTATACCAATCATAATT	Arthropoda	Insecta	Lepidoptera	Erebidae	Catocala	nymphagoga	99.31		0	0	0	0	0	0	0	0	0	0	0	0	0	0	0	0	0	0	0	0	0	0	0	0	0	0	0	0	0	0	0	0	0	0	0	0	0	0	0	0	0
AATAGTAGGAACTTCTCTAAGATTGTTAATTCGAGCTGAATTAGGAAATCCTGGATCTTTAATTGGAGATGATCAAATTTATAATACTATTGTAACAGCCCATGCTTTTATTATAATTTTTTTTATAGTTATACCTATTATAATT	Arthropoda	Insecta	Lepidoptera	Noctuidae	Graphiphora	augur	99.31		0	0	0	0	0	0	0	0	0	0	0	0	0	0	0	0	0	0	0	0	0	0	0	0	0	0	0	0	0	0	0	0	0	0	0	0	0	0	0	0	0
TATAGTAGGAACTTCTCTTAGTTTATTAATCCGAGCTGAATTAGGAAATCCAGGATCATTAATTGGAAATGATCAAATTTATAATACGATTGTAACAGCCCATGCTTTTATTATAATTTTCTTTATAGTTATACCAATTATAATT	Arthropoda	Insecta	Lepidoptera	Erebidae	Lymantria	monacha	99.31		0	0	0	0	0	0	0	0	0	0	0	0	0	0	0	0	0	0	0	0	0	0	0	0	0	0	0	0	0	0	0	0	0	0	0	0	0	0	0	0	135
AATAGTAGGAACTTCATTAAGATTATTAATTCGAGCTGAATTAGGTAACCCCGGATCTTTAATTGGAGATGATCAAATTTATAATACTATTGTTACAGCTCACGCTTTTATTATAATTTTTTTTATAGTTATACCAATCATAATT	Arthropoda	Insecta	Lepidoptera	Erebidae	Catocala	nymphagoga	99.31		0	0	0	0	0	0	0	0	0	0	0	0	0	0	0	0	0	0	0	0	0	0	0	0	0	0	0	0	0	0	0	0	0	0	0	0	0	0	0	0	0
AATAGTAGGAACTTCATTAGGATTATTAATTCGAGCTGAATTAGGTAACCCCGGATCTTCAATTGGAGATGATCAAATTTATAATACTATTGTTACAGCTCATGCTTTTATTATAATTTTTTTTATAGTTATACCAATCATAATT	Arthropoda	Insecta	Lepidoptera	Erebidae	Catocala	nymphagoga	99.29		0	0	0	0	0	0	0	0	0	0	0	0	0	0	0	0	0	0	0	0	0	0	0	0	0	0	0	0	0	0	0	0	0	0	0	0	0	134	0	0	0
AATAGTAGGAACTTCATTAAGATTATTAATTCGAGCAGAATTAGGTAACCCTGGATCTTTAATTGGAGATGATCAAATTTATAATACTATTGTCACAGCTCATGCTTTCATTATAATTTTTTTTATAGTAATACCTATTATAATT	Arthropoda	Insecta	Lepidoptera	Notodontidae	Phalera	bucephala	100		0	0	0	0	0	0	0	0	0	0	0	0	0	0	0	0	0	0	0	0	0	0	0	0	0	0	0	0	0	0	0	0	0	0	0	0	0	0	0	0	0
TAGTAGGAACTTCTTTAAGATTATTAATTCGAGCTGAATTAGGTAATCCTGGGTCATTAATTGGGGATGATCAAATTTATAATACTATTTTTACTGCTCACGCATTTATTATAAAATTTTTTTCATAGTAATACCAATTATAATT	Arthropoda	Insecta	Lepidoptera	Argyresthiidae	Argyresthia	retinella	98.58		0	0	0	0	0	0	0	0	0	0	0	0	132	0	0	0	0	0	0	0	0	0	0	0	0	0	0	0	0	0	0	0	0	0	0	0	0	0	0	0	0
AATAGTAGGAACTTCATTAAGATTATTAATTCGAGCAGAATTAGGCACCCCCGGATCTTTAATTGGAGATGATCAAATTTATAATACTATTGTTACAGCTCATGCCTTTATTATAATTTTTTTTATAGTAATACCAATTATAATT	Arthropoda	Insecta	Lepidoptera	Lasiocampidae	Eriogaster	lanestris	100		0	0	0	0	0	0	0	0	0	0	0	0	0	0	0	0	0	0	0	0	0	0	0	0	0	0	0	0	0	132	0	0	0	0	0	0	0	0	0	0	0
AATGGTGGGAACTTCTCTAAGATTATTAATTCGAGCTGAATTAGGTAATCCAGGATCATTAATTGGAGATGATCAAATTTATAATACTATTGTCACAGCCCATGCTTTTATTATAATTTTTTTTATAGTTATACCTATTATAATT	Arthropoda	Insecta	Lepidoptera	Gelechiidae	Exoteleia	dodecella	100		0	0	0	0	0	0	0	0	0	0	0	0	0	0	0	0	0	0	0	0	0	0	0	0	0	0	0	0	0	0	0	0	0	0	0	0	0	0	0	0	0
AATATTAGGAACATCATTAAGATTATTAATTCGAATAGAATTAAGAACTATTAGAAATATAATTAGAAATGATCAAATTTATAATGTAATTGTAACAGCTCACGCTTTTATTATAATTTTTTTTATAGTTATACCAATTTTAATT	Arthropoda	Insecta	Diptera	Cecidomyiidae			100		100	0	0	0	0	0	0	0	0	0	0	0	0	0	0	0	0	0	0	0	0	0	0	0	0	0	0	0	0	0	0	0	0	0	0	0	0	0	0	0	0
ATCTGGAATAGATTCTTTAAGATTATTAATTCGAGCTGAATTAGGTAATCCTGGGTCATTAATTGGAGATGATCAAATTTATAATACTATTGTTACTGCTCACGCATTTATTATAATGTTTTTCGTAGTAATACCAATTATAATT	Arthropoda	Insecta	Lepidoptera	Argyresthiidae	Argyresthia	retinella	98.41		0	0	0	0	0	0	0	0	0	0	0	0	131	0	0	0	0	0	0	0	0	0	0	0	0	0	0	0	0	0	0	0	0	0	0	0	0	0	0	0	0
AATAGTAGGAACTTCATTAAGATTATTAATTCGAGCTGAATTAGGTAATCCCGGATCTTTAATTGGAGATGATCAAATTTATAATACTATTGTTACAGCTCATGCATTTATCATAATTTTTTTTATAGTTATACCAATTATAATT	Arthropoda	Insecta	Lepidoptera	Erebidae	Catocala	fraxini	97.92		0	0	0	0	0	0	0	0	0	0	0	0	0	0	0	0	0	0	0	0	0	0	0	0	0	0	0	0	0	0	0	0	0	0	0	0	0	0	0	0	0
AATAGTAGGTACTTCCCTAAGAATTTTAATTCGAATAGAATTAGGACATCCAGGAGCTTTAATTGGAGATGACCAAATTTATAATGTAATTGTAACAGCTCATGCTTTTGTAATAATTTTTTTTATAGTAATACCTATTATAATT	Arthropoda	Insecta	Diptera	Empididae	Rhamphomyia	anomalipennis	100		0	0	0	0	0	0	0	0	0	0	0	0	0	0	0	0	0	0	0	0	0	0	0	0	0	0	0	0	0	0	0	0	0	0	0	0	0	0	0	0	0
AATAGTTGGAACCTCATTAAGATTATTAATTCGAGCTGAATTAGGTAACCCAGGGTCATTAATTGGAGATGATCAAATTTATAATACTATTGTAACAGCTCATGCATTTATCATAATTTTTTTTATAGTAATACCAATTATAATT	Arthropoda	Insecta	Lepidoptera	Geometridae	Macaria	loricaria	99.31		0	0	0	0	0	0	0	0	0	0	0	0	0	0	0	0	0	0	0	0	0	0	0	0	0	0	0	0	0	0	0	0	0	0	0	0	0	130	0	0	0
AATAGTAGGAACATCTTTAAGTTTATTAATTCGAACAGAATTAGGTAATCCAGGTTCATTAATTGGAGATGACCAAATTTATAATACTATTGTTACAGCTCATGCTTTTATTATAATTTTTTTTATAGTTATACCTATTATAATT	Arthropoda	Insecta	Lepidoptera	Pieridae	Gonepteryx	cleopatra	100		0	0	0	0	0	0	0	0	0	0	0	0	0	0	0	0	0	0	0	0	0	0	0	0	0	0	0	0	0	0	0	0	0	0	0	0	0	47	0	0	0
TATAGTAGGTACATCACTAAGATTATTAATTCGTGCTGAATTAGGAAACCCTGGATCCTTAATTGGCGATGATCAAATTTATAATACTATTGTTACAGCTCATGCTTTTATTATAATTTTTTTTATAGTTATACCTATTATAATT	Arthropoda	Insecta	Lepidoptera	Noctuidae	Dryobotodes	tenebrosa	99.31		0	0	0	0	0	0	0	0	0	0	0	0	0	0	0	0	0	0	0	0	0	0	0	0	0	0	0	0	0	0	0	0	0	0	0	0	0	0	0	0	0
AATAGTAGGAACTTCATTAAGATTATTAATTCGAGCTGAATCAGGTAACCCTGGATCATTAATTGGAGATGATCAAATTTATAATACTATTGTTTCTTGCTCACGCATTTATTATATTTTTTTTATAGTAATGCCAATTATAATT	No match								0	0	0	0	0	0	0	0	0	0	0	0	127	0	0	0	0	0	0	0	0	0	0	0	0	0	0	0	0	0	0	0	0	0	0	0	0	0	0	0	0
TATAGTAGGAACTTCATTAAGACTATTAATTCGTGCTTAATTAGGAAATCCGGGATCTTTAATCGGAGATGATCAAATTTATAATACTATTGTTACAGCTCATGCTTTTATTATAATTTTTTTCATAGTTATACCTATTATAATT	Arthropoda	Insecta	Lepidoptera	Noctuidae	Hyppa	rectilinea	99.31		0	0	0	0	0	0	0	0	0	0	0	0	0	0	0	0	0	0	0	0	0	0	0	0	0	0	0	0	0	0	0	0	0	0	0	0	0	0	0	0	0
TATAGTGGGAACTTCATTAAGACTATTAATTCGTGCTGAATTAGGAAATCCAGGATCTTTAATCGGAGATGATCAAATTTATAATACTATTGTTACAGCTCATGCTTTTATTATAATTTTTTTCATAGTTATACCTATTATAATT	Arthropoda	Insecta	Lepidoptera	Noctuidae	Hyppa	rectilinea	99.31		0	0	0	0	0	0	0	0	0	0	0	0	0	0	0	0	0	0	0	0	0	0	0	0	0	0	0	0	0	0	0	0	0	0	0	0	0	0	0	0	0
AATAGTAGGAACTTCTTTAAGATTATTAATTCGAGCTGAATTAGGTAATCCTGGGTCATTAATTGGAGATGATCAAATTCATAATACTATTGTTACTGCTCACGCATTTATTATAATTTTTTTCATAGTAATACCAATTATAATT	Arthropoda	Insecta	Lepidoptera	Argyresthiidae	Argyresthia	retinella	99.31		0	0	0	0	0	0	0	0	0	0	0	0	0	0	124	0	0	0	0	0	0	0	0	0	0	0	0	0	0	0	0	0	0	0	0	0	0	0	0	0	0
AATAGTAGGAACTTCCCTAAGATTACTAATTCGTGCTGAACTAGGAACTCCAGGATCTTTAATTGGAGATGATCAAATTTATAATACTATTGTAACAGCCCATGCTTTTATTATAATTTTCTTCATAGTTATACCAATTATAATT	Arthropoda	Insecta	Lepidoptera	Lasiocampidae	Macrothylacia	rubi	100		0	0	0	0	0	0	0	0	0	0	0	0	0	0	0	0	0	0	0	0	0	0	0	124	0	0	0	0	0	0	0	0	0	0	0	0	0	0	0	0	0
GAATAGTAGGAACTTCCTTAAGATTATTAATTCGAGCCGAATTAGGAAATCCCGGATCTTTAATTGGAGATGATCAAATTTATAATACTATTGTTACAGCACATGCTTTTATTATAATTTTTTTATAGTTATACCTATTATAATT	Arthropoda	Insecta	Lepidoptera	Noctuidae	Rileyiana	fovea	100		0	0	0	0	0	0	0	0	0	0	0	0	0	0	0	0	0	0	0	0	0	0	0	0	0	0	0	0	122	0	0	0	0	0	0	0	0	0	0	0	0
AATAGTTGGAACTTCATTAAGTATATTAATTCGAGCAGAACTTGGACACCCTGGAGCTTTAATTGGAGACGATCAAATTTATAATGTGATTGTCACTGCTCAAGCTTTTGTAATAATTTTTTTTATAGTAATACCTATTATAATT	Arthropoda	Insecta	Diptera	Pediciidae	Pedicia	rivosa	98.61		0	0	0	0	0	0	0	0	0	0	0	0	0	0	0	0	0	0	0	0	0	0	0	0	0	0	0	0	0	0	122	0	0	0	0	0	0	0	0	0	0
AATAATTGGAACTTCATTAAGATTATTAATTCGAGCAGAATTAGGAAACCCAGGATCTTTAATTGGAGATGATCAAATTTACAATAAAATTGTTACAGCTCATGCTTTTATCATAATTTTTTTTATAGTCATACCAATTATAATT	Arthropoda	Insecta	Lepidoptera	Geometridae	Geometra	papilionaria	99.31		0	0	0	0	0	0	0	0	0	0	0	0	0	0	0	0	0	0	0	0	0	0	0	0	0	0	0	0	0	0	0	0	0	0	0	0	0	0	122	0	0
TATAGTAGGAACTTCATTAAGATTATTAATTCGAGCTGAATTAGGAAATCCTGGATCTTTAATTGGAGATGATCAAATTTATAATAACATTGTCACAGCTCACGCTTTTATTATAATTTTTTTTATGGTTATGCCAATTATAATT	Arthropoda	Insecta	Lepidoptera	Tortricidae	Zelotherses	unitana	99.31		0	0	0	0	0	0	0	0	0	0	0	0	0	0	0	0	0	0	0	0	0	0	0	0	0	0	0	0	0	0	0	0	0	0	0	0	0	0	0	0	0
AATAGTGGGAACATCTTTAAGTTTATTAATTCGAGCAGAATTAGGTAATCCTGGATCTTTAATTGGAGACGATCAAATTTATAACACTATTGTAACAGCTCATGCTTTTATTATAATTTTTTTCATAGTGATGCCAATTATAATT	Arthropoda	Insecta	Lepidoptera	Geometridae	Biston	stratarius	99.31		0	0	0	0	0	0	0	0	0	0	0	0	0	0	0	0	0	0	0	0	0	0	0	0	0	0	0	0	0	0	0	0	0	0	0	0	0	0	0	0	121
AATAGTAGGAACTTCATTAAGATTACTGATTCGAGCAGAATTAGGAACCCCAGGATCATTAATTGGAGATGATCAAATTTATAATACTATTGTAACAGCTCATGCTTTCATCATAATTTTTTTTATAGTTATACCTATTATAATT	Arthropoda	Insecta	Lepidoptera	Noctuidae	Acronicta	alni	100		0	0	0	0	0	0	0	0	0	0	0	0	0	0	0	0	0	0	0	0	0	0	0	0	0	0	0	0	0	0	0	0	0	0	0	0	0	0	0	0	0
AATAGTAGGAACTTCATTAAGACTATTAATTCGTGCTGAATTAGGTACTCCTGGATCTTTAATTGGAGATGATCAAATTTATAATACTATTGTCACAGCACATGCTTTCATCATTAATTTTTTTATAGTAATACCAATTATAATT	Arthropoda	Insecta	Lepidoptera	Lasiocampidae	Dendrolimus	pini	98.61		0	0	0	0	0	0	0	0	0	0	0	0	0	0	0	0	0	0	0	0	0	0	0	0	0	0	0	0	0	0	0	0	0	0	0	0	0	0	0	0	0
AATAGTTGGAACTTCATTAAGATTATTAATTCGAGCTGAATTAGGAAGTCCTGGCTCATTAATTGGTGATGATCAAATTTATAATACAATTGTTACAGCTCACGCATTTATTATAATTTTTTTTATAGTTATACCCATTATAATT	Arthropoda	Insecta	Lepidoptera	Tortricidae	Henricus	umbrabasanus	100		0	0	0	0	0	0	0	0	0	0	0	0	0	0	0	0	0	0	0	0	0	0	0	0	0	0	0	0	0	0	60	0	0	0	0	0	0	0	0	0	0
AATAGTAGGAACTTCTTTAAGATTATTAATTCGAGCTGAATTAGGTAACCCTGGGTCATTAATTGGAGATGATCAAATTTATAATACTATTGTTACTGCTCACGCATTTATTATAATTTTTTTCATAGTAATACCAATTATAATT	Arthropoda	Insecta	Lepidoptera	Argyresthiidae	Argyresthia	retinella	99.31		0	0	0	0	0	0	0	0	0	0	0	0	0	0	119	0	0	0	0	0	0	0	0	0	0	0	0	0	0	0	0	0	0	0	0	0	0	0	0	0	0
AATAATTGGAACTTCTTTAAGATTATTAATTCGAGCTGAATTAGGAAACCCAGGATCTTTAATTGGAGATGATAAAATTTATAATACTATTGTAACTGCTCATGCTTTTATTATAATTTTTTTCATAGTTATACCTATTATAATT	Arthropoda	Insecta	Lepidoptera	Geometridae	Hydriomena	furcata	99.31		0	0	0	0	0	0	0	0	0	0	0	0	0	0	0	0	0	0	0	0	0	0	0	0	0	0	0	0	0	118	0	0	0	0	0	0	0	0	0	0	0
GAATAGTAGGAAGTTCTTTAAGATTATTAATTCGTGCAGAATTAGGTAATCCTGGATCATTAATTGGAGATGATCAAATTTATAATACTATTGTAACAGCTCATGCTTTTATTATAATTTTTTTATAGTTATGCCAATTATAATT	Arthropoda	Insecta	Lepidoptera	Ypsolophidae	Ypsolopha	parenthesella	99.3		0	0	0	0	0	0	0	0	0	0	0	0	0	0	0	0	0	0	0	0	0	0	0	0	0	0	0	0	0	0	0	0	0	0	0	0	0	0	0	0	0
AATAGTAGGAACTTCTTTAAGATTATTAATTCGAGCTGAATTAGGTAATCCTGGGTCATTAATTGGGGATGATCAAATTTATAATACTATTTTTACTGCTCACGCATTTATTATAATTTTTTTCATAGTAATACCAATTATAATT	Arthropoda	Insecta	Lepidoptera	Argyresthiidae	Argyresthia	retinella	98.61		0	0	0	0	0	0	0	0	0	0	0	0	0	0	117	0	0	0	0	0	0	0	0	0	0	0	0	0	0	0	0	0	0	0	0	0	0	0	0	0	0
AGGTAATCCTGGATCATTAATTGGAGATGACCAAATTTATAATACTATTGTAACAGCTCATGCTTTTATTATAATTTTTTTTATAGTTATGCCAATTATAATTGGAGGATTTGGTAATTGATTAGTACACCGTACCCTGGTCCTG	Arthropoda	Insecta	Lepidoptera	Ypsolophidae	Ypsolopha	parenthesella	99.21		0	0	0	0	0	0	0	0	0	0	0	0	0	0	0	0	0	0	0	0	0	4	0	0	10	0	0	0	0	0	0	0	0	0	0	0	0	0	12	58	0
AATAATTGGAACTTCTTTAAGTATTTTAATTCGAGCTGAATTAGGACATCCTGGTGCTTTAATTGGTAATGATCAAATTTATAATGTAATTGTAACTGCACATGCTTTTATTATAATTTTTTTTATAGTTATACCTATTATAATT	Arthropoda	Insecta	Diptera	Muscidae	Spilogona	sp.	99.31		0	0	0	0	0	0	0	0	0	0	0	0	0	0	0	0	0	0	0	0	0	0	0	0	0	0	0	0	0	0	0	0	0	0	0	0	0	0	0	0	0
AATAGTAGGAACTTCTTTAAGATTATTAATTCGAGCTGAATTAGGTAATCCTGGGTCATTAATTGGAGATGATCAAATTTATAATACTATTGTTACTGATCACGCATTTATTATAATTTTTTTCATAGTAATACCTATTATAATT	Arthropoda	Insecta	Lepidoptera	Argyresthiidae	Argyresthia	retinella	99.31		0	0	0	0	0	0	0	0	0	0	0	0	0	0	116	0	0	0	0	0	0	0	0	0	0	0	0	0	0	0	0	0	0	0	0	0	0	0	0	0	0
AATAGTAGGAACTTCTTTAAGATTATTAATTCGAGCCGAATTAGGTAACCCTGGATCTTTAATTGGAGATGATCAGATTTATAATACTATTGTTACAGCTCATGCTTTTATTATAATTTTTTTTATAGTTATACCTATTATAATT	Arthropoda	Insecta	Lepidoptera	Noctuidae	Diarsia	mendica	100		0	0	0	0	0	0	0	0	0	0	0	0	0	0	0	0	0	0	0	0	0	0	0	0	0	0	0	0	0	0	0	0	0	0	0	0	0	0	0	0	0
AATAGTAGGAACTTCTTTAAGACTACTAATTCGTATAGAATTAAGAACTATTAAAAATTTAATTGGTAATGATCAAATTTATAATGTAATTGTAACAGCCCATGCCTTTATTATAATTTTTTTCATAGTTATACCTATTATAATT	Arthropoda	Insecta	Diptera	Cecidomyiidae			98.61		0	0	0	0	0	0	0	0	0	0	0	0	0	0	0	0	0	0	0	0	0	0	0	0	0	0	0	0	0	0	0	0	0	0	0	0	0	0	0	0	0
AATAGTGGGTATAATACTCAGTATAATTATTCGTATTGAACTGAATCAACCAGGTTCATTCTTAGGAAATGACCAAATTTATAATGTAATTGTTACATCTCATGCATTTGTTATAATTTTTTTTATAGTTATACCAATTATAATT	Arthropoda	Insecta	Hemiptera	Cicadellidae	Oncopsis	tristis	99.31		0	0	0	0	104	0	0	0	0	0	0	0	0	0	0	0	0	0	0	0	0	0	0	0	0	0	0	0	0	0	0	0	0	0	0	0	0	0	0	0	0
AATAGTCGGTACTTCCTTAAGTTTATTAATTCGAGCAGAATTAGGAAATCCAGGACAATTAATTGGAGATGATCAAATTTATAATACTATTGTCACAGCTCACGCTTTTATTATTAATTTTTTCATAGTTATACCTATTATAATC	Arthropoda	Insecta	Lepidoptera	Gelechiidae	Anacampsis	blattariella	98.61		0	0	0	0	0	0	0	0	0	0	0	0	0	0	0	0	0	0	0	0	0	0	0	0	0	0	0	0	0	0	0	0	0	0	0	0	0	0	0	0	0
AATATTAGGGGCTGGAATAAGACTTTTAATTCGGTTAGAATTAACTCAACCAGGTTCTCTTTTAGAAAATGACCAAATTTACAATACAATTGTAACTGCTCATGCTTTTGTTATAATTTTTTTTATAGTAATACCTATCATAATT	Arthropoda	Arachnida	Trombidiformes	Anystidae			100		0	84	0	0	0	0	0	0	0	0	0	0	0	0	0	0	0	0	0	0	0	0	0	0	0	0	0	0	0	0	0	0	0	0	0	0	0	0	0	0	0
AATAGTAGGAACTTCTTTAAGAATTTTAATTAGATCAGAGTTAGGTAACCCTGGATCATTAATTGGAGATGATCAAATTTATAATGTAATTGTTACAGCTCATGCTTTTATTATAATTTTTTTTATAGTAATACCAATTATAATT	Arthropoda	Insecta	Lepidoptera	Eriocraniidae	Eriocrania	semipurpurella	99.31		0	0	57	0	0	0	0	0	0	0	0	0	0	0	0	0	0	0	0	0	0	0	0	0	0	0	0	0	0	0	0	0	57	0	0	0	0	0	0	0	0
AATAGTTGGAACTTCTTTAAGTTTATTAATTCGAGCTGAATTAAGCCAACCAGGAATATTTATTGGAAATGATCAAATTTATAATGTAATTGTTACAGCTCATGCTTTTATTATAATTTTTTTTATAGTAATACCTATTATAATT	Arthropoda	Insecta	Diptera	Culicidae	Culiseta	ochroptera	100		0	0	0	0	0	0	0	0	0	0	0	0	0	0	0	0	0	0	0	0	0	0	0	0	0	0	0	0	0	0	0	0	113	0	0	0	0	0	0	0	0
AATAGTAGGAACTTCTTTAAGATTATTAATTCGTGCAGAATTAGGTAATCCTGGATCATTAATTGGAGATGATCAAATTTACAATACTATTGTAACAGCTCATGCTTTTATTATAATTTTTTTTATAGTTATGCCAATTATAATT	Arthropoda	Insecta	Lepidoptera	Ypsolophidae	Ypsolopha	parenthesella	99.31		0	0	0	0	0	0	0	0	0	0	0	0	0	0	0	0	0	0	0	0	0	0	0	0	0	0	0	0	0	0	0	0	0	0	0	0	0	0	0	0	0
AATAGTAGGAACTTCATTAAGATTATTAATTCGAGCAGAATTAGGAAATCCAGGATCCTTAATTGGAGATGATCAAATTTATAATACTATTGTAACTGCTCATGCTTTTATTATAATTTTTTTTATGGTTATACCTATTATAATT	Arthropoda	Insecta	Lepidoptera	Erebidae	Lithosia	quadra	100		0	0	0	0	0	0	0	0	0	0	0	0	0	0	0	0	0	0	0	0	0	0	0	0	0	0	0	12	0	0	0	0	0	0	0	0	0	0	0	0	98
AATAGTGGGAACTTCCTTAAGATTATTAATTCGAGCCGAATTAGGAAATCCCGGATCTTTAATTGGAGATGATCAAATTTATAATACTATTGTTACAGCACATGCTTTTATTATAATTTTTTTTATAGTTATACCTATTATAATT	Arthropoda	Insecta	Lepidoptera	Noctuidae	Rileyiana	fovea	99.31		0	0	0	0	0	0	0	0	0	0	0	0	0	0	0	0	0	0	0	0	0	0	0	0	0	0	0	0	0	0	109	0	0	0	0	0	0	0	0	0	0
AATAGTAGGAACTTCTTTAAGATTATTAATTCGAGCTGAATTAGGAAATCCTGGTTCTTTAATTGGAGATGATCAAATTTATAATACTATTGTTACAGCACATGCTTTTTTTATAATTTTTTTTATAGTTATACCTATCATAATT	Arthropoda	Insecta	Lepidoptera	Noctuidae	Noctua	pronuba	98.61		0	0	0	0	0	0	0	0	0	0	0	0	0	0	0	0	0	0	0	0	0	0	0	0	0	0	0	0	0	0	0	0	0	0	0	0	0	0	0	0	0
AATAGTAGGAACTTCTTTAAGATTACTAATTCGTGCAGAATTAGGTAATCCTGGATCATTAATTGGAGATGACCAAATTTATAATACTATTGTAACAGCTCATGCTTTTATTATAATTTTTTTTATAGTTATGCCAATTATAATT	Arthropoda	Insecta	Lepidoptera	Ypsolophidae	Ypsolopha	parenthesella	99.31		0	0	0	0	0	0	0	0	0	0	0	0	0	0	0	0	0	0	0	0	108	0	0	0	0	0	0	0	0	0	0	0	0	0	0	0	0	0	0	0	0
TATAGTTGGTACATCCTTAAGATTATTAATTCGAGCTGAATTAGGAAATCCAGGATCTTTAATTGGAGATGACCAAATTTACAATACTATCGTAACTGCTCATGCTTTTATTATAATTTTTTTTATAGTTATACCCATTATAATT	Arthropoda	Insecta	Lepidoptera	Tortricidae	Epinotia	solandriana	100		0	0	0	0	0	0	0	0	0	0	0	0	0	0	0	0	0	0	0	0	0	0	0	0	0	0	0	107	0	0	0	0	0	0	0	0	0	0	0	0	0
AATAGTTGGTACTTCTTTAAGTATATTAATTCGTGCAGAATTAGGTCATCCAGGAGCTTTAATTGGAGATGATCAAATTTATAATGTAATTGTTACTGCACATGCTTTTGTAATAATTTTTTTTATAGTAATACCTATTATAATT	Arthropoda	Insecta	Diptera	Rhagionidae	Rhagio	scolopaceus	98.61		0	0	0	0	0	0	0	0	0	0	0	0	0	0	0	0	0	0	0	0	0	0	0	0	0	0	0	0	0	0	0	0	0	0	0	0	0	0	0	0	107
AATATTGGGATCTTCATTAAGAATATTAATTCGTTTAGAATTAAGACAAATCAATTCAATTATTAATAATAATCAATTATATAATGTAATTGTGACTATTCATGCTTTTATTATAATTTTTTTCATAACTATACCAATTGTCATT	Arthropoda	Insecta	Hemiptera	Aphididae	Eulachnus	brevipilosus	100		0	0	0	0	0	0	0	0	0	0	0	0	0	0	0	0	0	0	0	0	0	0	0	0	0	0	0	0	0	0	0	0	0	0	0	0	0	0	0	0	0
TATAGTAGGAACTTCATTAAGACTATTAATTCGTGCTGAATTAGGAAATCCGGGATCTTTAATCGGAGATGATCAAATTTATAATACTATTGTTACAGCTCATGATTTTATTATAATTTTTTTCATAGTTATACCTATTATAATT	Arthropoda	Insecta	Lepidoptera	Noctuidae	Hyppa	rectilinea	99.31		0	0	0	0	0	0	0	0	0	0	0	0	0	0	0	0	0	0	0	0	0	0	0	0	0	0	0	0	0	0	0	0	0	0	0	0	0	0	0	0	0
AATAATTGGAACCTCATTAAGATTATTAATTCGAGCAGAATTAGGAACCCCCGGATCACTAATTGGCAATGATCAAATTTATAATACTATTGTTACAGCCCATGCATTTATTATAATTTTTTTCATAGTAATACCAATTATAATT	Arthropoda	Insecta	Lepidoptera	Erebidae	Orgyia	recens	100		0	0	0	0	0	0	0	0	0	0	0	0	0	0	0	0	0	0	0	0	0	101	0	0	0	0	0	0	0	0	2	0	0	0	0	0	0	0	0	0	0
AATAGTAGGAACTTCACTAAGTTTATTAATTCGAGCAGAATTAGGAACTCCAGGATCTTTAATTGGAGATGATCAAATTTATAATACTATTGTTACTGCCCATGCCTTTATTATAATTTTTTTTATAGTTATACCAATTATAATT	Arthropoda	Insecta	Lepidoptera	Geometridae	Cabera	pusaria	100		0	0	0	0	0	0	0	0	0	0	0	0	0	0	0	0	0	0	0	0	0	0	0	0	0	0	0	0	0	0	0	0	0	0	0	0	0	0	0	0	0
GGAATAGTAGGAACTTAACTTATTATTAATTCGAGCTGAATCAGGTAACCCTGGATCATTAATTGGAGATGATCAAATTTATAATACTATTGTATCTTGCTCACGCATTTATTATATTTTTTTTATAGTAATGCCAATTATAATT	No match								0	0	0	0	0	0	0	0	0	0	0	0	101	0	0	0	0	0	0	0	0	0	0	0	0	0	0	0	0	0	0	0	0	0	0	0	0	0	0	0	0
GGAATAGTAGGAACTTCTTTAAGATTTAATTCGAGCTGAATTAGGTAATCCTGGGTCATTAATTGGAGATGATCAAATTTATATTACAATTGTTACTGCTCACGCATTTATTATAATTTTTTTCATAGTAATACCAATTATAATT	Arthropoda	Insecta	Lepidoptera	Argyresthiidae	Argyresthia	retinella	98.62		0	0	0	0	0	0	0	0	0	0	0	0	101	0	0	0	0	0	0	0	0	0	0	0	0	0	0	0	0	0	0	0	0	0	0	0	0	0	0	0	0
AATAATAGGAACTTCTCTAAGATTATTAATTCGTGCTGAATTAGGAAATCCTGGATCATTAATTAATAATGATCAAATTTATAATACTATTGTAACTGCTCATGCCTTTATTATAATTTTTTTTATGGTAATACCAATTATAATT	Arthropoda	Insecta	Lepidoptera	Tortricidae	Rhyacionia	pinicolana	100		0	0	0	0	0	0	0	0	0	0	0	0	0	0	0	0	0	0	0	0	0	0	0	0	0	0	0	0	0	0	0	0	0	0	0	0	0	0	0	0	0
AATAGTAGGAACTTCTTTAAGATAATTAGTTCGAGCTGAATTAGGTAATCCTGGGTCATTAATTGGAGATGATCAAATTTATAATACTATTGTTACTGCTCACGCATTTATTATAATTTTTTTCATAGTAATACCAATTATAATT	Arthropoda	Insecta	Lepidoptera	Argyresthiidae	Argyresthia	retinella	98.61		0	0	0	0	0	0	0	0	0	0	0	0	0	0	100	0	0	0	0	0	0	0	0	0	0	0	0	0	0	0	0	0	0	0	0	0	0	0	0	0	0
TATAGTAGGAACTTCATTAAGACTATTAATTCGTGCTGAATTAGGAAATCCGGGATCTTTAATAGGAGATGATCAAATTTATAATACTATTGTTACAGCTCATGCTTTTATTATAATTTTTTTCATAGTTATACCTATTATAATT	Arthropoda	Insecta	Lepidoptera	Noctuidae	Hyppa	rectilinea	99.31		0	0	0	0	0	0	0	0	0	0	0	0	0	0	0	0	0	0	0	0	0	0	0	100	0	0	0	0	0	0	0	0	0	0	0	0	0	0	0	0	0
ATAGTAGGAACTTCTTTAAGATTATTAATTCGAGCTGAATTAGGTAATCCTCGGTCATTCATTGGAGATGATCAAATTTATAATAATATTGTTACTGCTCACGCATTTATTATAATTTTTTTCATAGTAATACCAATTATAATTT	Arthropoda	Insecta	Lepidoptera	Argyresthiidae	Argyresthia	retinella	97.92		0	0	0	0	0	0	0	0	0	0	0	0	99	0	0	0	0	0	0	0	0	0	0	0	0	0	0	0	0	0	0	0	0	0	0	0	0	0	0	0	0
AATAGTGGGTATAATACTCAGTATAATTATTCGTATTGAACTTAATCAACCAGGTTCATTCTTAGGAAATGACCAAATTTATAATGTAATTGTTACATCTCATGCATTTGTTATAATTTTTTTATTAGTTATACCAATTATAATT	Arthropoda	Insecta	Hemiptera	Cicadellidae	Oncopsis	tristis	98.61		0	0	0	0	0	0	0	0	0	0	0	0	0	0	0	97	0	0	0	0	0	0	0	0	0	0	0	0	0	0	0	0	0	0	0	0	0	0	0	0	0
TATAATTGGAACTTCTTTAAGATTATTAATTCGAGCTGAATTAGGAAATCCAGGATCTCTAATTGGTGATGATCAAATTTATAATACTATTGTAACCGCACATGCCTTTATTATAATTTTTTTCATAGTTATACCCATTATAATT	Arthropoda	Insecta	Lepidoptera	Tortricidae	Zeiraphera	ratzeburgiana	100		0	0	0	0	0	0	0	0	0	0	0	0	0	0	0	0	0	0	6	0	0	0	0	0	0	0	0	0	0	0	0	0	0	0	0	91	0	0	0	0	0
GGCTTGAGCTGGAATAGTTGGAACTTCATTAAGTATATTAATTCGAGCAGAACTTGGACACCCTGGAGACGATCAAATTTATAATGTGATTGTCACTGCTCATGCTTTTGTAATAATTTTTTTTATAGTAATACCTATTATAATT	Arthropoda	Insecta	Diptera	Pediciidae	Pedicia	rivosa	99.31		0	0	0	0	0	0	0	0	0	0	0	0	0	0	0	0	0	0	0	0	0	0	0	0	0	0	0	0	0	0	97	0	0	0	0	0	0	0	0	0	0
TATAATTGGAACTTCACTAAGTTTATTAATTCGAGCTGAATTAGGTAATCCTGGCTCTTTAATTGGGGATGACCAAATTTACAACACCATTGTTACAGCACATGCTTTTATTATAATTTTTTTTATAGTTATACCAATTATAATT	Arthropoda	Insecta	Lepidoptera	Geometridae	Operophtera	brumata	99.31		0	0	0	0	0	0	0	0	0	0	0	0	0	0	0	0	0	0	96	0	0	0	0	0	0	0	0	0	0	0	0	0	0	0	0	0	0	0	0	0	0
AATAGTAGGAACTTCACTAAGATTATTAATTCGAGCTGAATTAGGTAACCCCGGATCTTTAATTGGAGATGATCAAATTTATAATACTATTGTTACAGCTCATGCTTTTATTATAATTTTTTTTATAGTTATACCAATCATAATT	Arthropoda	Insecta	Lepidoptera	Erebidae	Catocala	nymphagoga	100		0	0	0	0	0	0	0	0	0	0	0	0	0	0	0	0	0	0	0	0	0	0	0	0	0	0	0	0	0	0	0	0	0	0	0	0	0	96	0	0	0
AGGAAATCCTGGATCTTTAATTGGAGATGATCAAATTTATAATACCATTGTCACAGCTCACGCTTTTATTATAATTTTTTTTATGGTTATGCCAATTATAATTGGAGGATTTGGTAATTGATTAGTTCACCGTACCCTGGTCCTG	Arthropoda	Insecta	Lepidoptera	Tortricidae	Zelotherses	unitana	99.21		0	0	0	0	0	0	0	0	0	0	0	0	0	0	0	0	0	0	0	0	0	0	0	0	0	0	0	0	0	0	0	0	0	0	0	0	0	0	0	0	0
TATAGTAGGAACTTCGTTAAGACTATTAATTCGTGCTGAATTAGGAAATCCGGGATCTTTAATCGGAGATGATCAAATTTATAATACTATTGTTACAGCTCATGCTTTTATTATAATTTTTTTCATAGTTATACCTATTATAATT	Arthropoda	Insecta	Lepidoptera	Noctuidae	Hyppa	rectilinea	99.31		0	0	0	0	0	0	0	0	0	0	0	0	0	0	0	0	0	0	0	0	0	0	0	0	0	0	0	0	0	0	0	0	0	0	0	0	0	0	0	0	0
AATAGTAGGAACTTCATTAAGATTATTAATTCGAGCTGAATTAGGTAACCCCGGATCTTTAATTGGAGATGATCGAATTTATAATACTATTGTTACAGCTCATGCTTTTATTATAATTTTTTTTATAGTTATACCAATCATAATT	Arthropoda	Insecta	Lepidoptera	Erebidae	Catocala	nymphagoga	99.31		0	0	0	0	0	0	0	0	0	0	0	0	0	0	0	0	0	0	0	0	0	0	0	0	0	0	0	0	0	0	0	0	0	0	0	0	0	0	0	0	0
AATAGTCGGAACCTCTTTAAGTATATTAATTCGAGCTGAATTAGGTTGCCCAAACGCATTAATTGGAGATGACCAAATTTATAATGTTATTGTAACAGCCCATGCTTTTATTATAATTTTTTTTATAGTAATACCAATTATAATT	Arthropoda	Insecta	Diptera	Sciaridae	Corynoptera	blanda	100		0	0	0	0	0	0	0	0	0	0	0	0	0	0	0	0	0	0	0	0	0	0	0	0	0	0	0	0	0	0	0	0	0	0	0	0	0	0	0	0	0
AATAGTAGGAACTTCATTAAGATTACTAATTCGAGCAGAATTAGGAACCCCCGGATCTTTAATTGGAGATGACCAAATTTATAATACAATTGTAACAGCTCATGCATTTATTATAATTTTTTTTATAGTAATACCTATTATAATT	Arthropoda	Insecta	Lepidoptera	Sphingidae	Macroglossum	stellatarum	99.31		0	0	0	0	0	0	0	0	0	0	0	0	0	0	0	0	0	0	0	0	0	0	0	0	0	0	0	0	0	0	0	0	0	0	0	0	0	0	0	0	0
TGGAACGTTATTATCTTTATTAATACGTTTGGAATTAGCTTATCCTGGAAACCAATTTTTTTTAGGAAATCATCAATTATATAATGTCGTTGTCACGGCGCATGTCTTTTTAATGATTTTTTTTATGGTTATGCCAGTTTTAATT	No match								0	0	0	0	0	0	0	0	0	0	0	0	0	92	0	0	0	0	0	0	0	0	0	0	0	0	0	0	0	0	0	0	0	0	0	0	0	0	0	0	0
AATAGTAGGAACTTCCTTAAGATTATTAATTCGAGCCGAATTAGGAAATCCCAGATCTTTAATTGGAGATGATCAAATTTATAATACTATTGTTACAGCACATGCTTTTATTATAATTTTTTTTATAGTTATACCTATTATAATT	Arthropoda	Insecta	Lepidoptera	Noctuidae	Rileyiana	fovea	99.31		0	0	0	0	0	0	0	0	0	0	0	0	0	0	0	0	0	0	0	0	0	0	0	0	0	0	0	0	0	0	0	0	0	0	0	0	0	0	0	0	0
AATAGTTGGTACTTCTTTAAGTTTATTAATTCGAGCTGAATTAGGAAATCCTGGCTCATTAATTGGAGATGATCAAATTTATAATACTATTGTAACTGCTCATGCTTTTATTATAATTTTTTTTATAGTAATACCTATTATAATT	Arthropoda	Insecta	Lepidoptera	Tortricidae	Phiaris	bipunctana	99.31		0	0	0	0	0	0	0	0	0	0	0	0	0	0	0	0	0	0	0	0	0	0	0	0	0	0	0	0	0	0	0	0	0	0	0	0	0	0	0	0	0
TATAGTAGGAACATCTTTAAGATTATTAATTCGAGCTGAATTAGGAAATCCGGGATCATTAATTGGAGATGATCAAATTTATAATACTATTGTTACAGCACATGCATTTATTATAATTTTTTTTATAGTTATACCTATTATAATT	No match								0	0	0	0	0	0	0	0	0	0	0	0	0	0	0	0	0	0	0	0	0	0	0	0	0	0	0	0	0	0	0	0	0	0	0	0	0	0	0	0	0
AATAGTTGGAACATCATTAAGAATTTTAATTCGTGCTGAATTAAGACAACCAGGGATATTTATTGGTAATGACCAAATTTATAATGTAATTGTTACAGCACATGCTTTTATTATAATTTTTTTTATAGTAATACCTATTATAATT	Arthropoda	Insecta	Diptera	Culicidae	Ochlerotatus	communis	100		0	0	0	0	0	0	0	0	0	0	0	0	0	0	0	83	0	0	0	0	0	0	0	0	0	0	0	0	0	0	0	0	0	0	0	0	0	0	0	0	0
GATAATTGGAACTTCATTAAGTATTTTAATTCGAGCAGAGCTTGGTCATCCGGGGGCATTAATTGGAGATGATCAAATTTATAATGTAATTGTAACAGCTCATGCTTTTATTATAATTTTTTTTATAGTTATACCTATTATAATT	Arthropoda	Insecta	Diptera	Tipulidae	Tipula	varipennis	100		0	0	0	0	0	0	0	0	0	0	0	0	0	0	0	0	0	0	0	0	0	0	0	0	0	0	0	0	0	90	0	0	0	0	0	0	0	0	0	0	0
AATAGTAGGAACTTCCTTAAGATTATTAACTCGAGCCGAATTAGGAAATCCCGGATCTTTAATTGGAGATGATCAAATTTATAATACTATTGTTACAGCACATGCTTTTATTATAATTTTTTTTATAGTTATACCTATTATAATT	Arthropoda	Insecta	Lepidoptera	Noctuidae	Rileyiana	fovea	99.31		0	0	0	0	0	0	0	0	0	0	0	0	0	0	0	0	0	0	0	0	0	0	0	0	0	0	0	0	0	0	0	0	0	0	0	0	0	0	0	0	90
AATAATCGGTACATCATTAAGTATTTTAATTCGAACTGAATTAGGTCATCCTGGATCATTAATTGGAAATGATCAAATTTATAATGTAATTGTAACAGCTCATGCTTTTATTATTAATTTTTTTATAGTAATACCAATTATAATT	Arthropoda	Insecta	Diptera	Tachinidae	Medina	separata	98.61		0	0	0	0	0	0	0	0	0	0	0	0	0	0	0	0	0	0	0	0	0	0	0	0	0	0	0	0	0	0	0	0	0	0	0	0	0	0	0	0	0
TATAGTAGGAACAAGATTAAGTATTTTAATTCGTATTGAACTAGGCCAACCTGGCCTTTTCTTAGAAGATGACCAAACTTATAATGTTATTGTAACAGCTCACGCTTTTATTATAATTTTCTTCATAATTATACCAATCATAATT	Arthropoda	Insecta	Psocodea	Caeciliusidae	Valenzuela	flavida	99.31		0	0	0	0	0	0	0	0	0	0	0	0	0	0	0	0	0	0	0	0	0	0	0	0	0	0	0	0	0	0	0	0	0	0	0	0	0	0	0	0	0
CATAATTGGAACTTCTTTAAGATTATTAATTCGAGCAGAATTAGGGAACCCAGGATCTTTAATTGGAGACGATCAAATTTATAACACTATTGTTACAGCTCATGATTTTATTATAATTTTTTTTATAGTTATACCTATTATAATT	Arthropoda	Insecta	Lepidoptera	Geometridae	Epirrita	autumnata	99.31		0	0	0	0	0	0	0	0	0	0	0	0	0	0	0	0	0	0	0	0	88	0	0	0	0	0	0	0	0	0	0	0	0	0	0	0	0	0	0	0	0
AATAGTAGGTACTTCCCTTAGTATTTTAATTCGAGCTGAACTAGGACATCCTGGAGCTTTAATTGGTGATGACCAAATTTATAATGTAATTGTTACAGCACATGCTTTTGTAATAATTTTTTTTATAGTAATACCAATTATAATT	Arthropoda	Insecta	Diptera	Sphaeroceridae	Terrilimosina	schmitzi	100		0	0	0	0	0	87	0	0	0	0	0	0	0	0	0	0	0	0	0	0	0	0	0	0	0	0	0	0	0	0	0	0	0	0	0	0	0	0	0	0	0
AATAGTAGGAACTTCATTAAGTTTATTAATTCGAGCAGAATTAGGAAATCCAGGATCATTAATTGGAGATGATCAAATTTATAATACTATTGTAACTGCCCATGCTTTTATTATAATTTTTTTTATAGTAATGCCAATTATAATT	Arthropoda	Insecta	Lepidoptera	Notodontidae	Furcula	bicuspis	100		0	0	0	0	0	0	0	0	0	0	0	0	0	0	0	0	0	0	0	0	0	0	0	87	0	0	0	0	0	0	0	0	0	0	0	0	0	0	0	0	0
AGGTAATCCTGGATCATTAATTGGAGATGACCAAATTTATAATACTATTGTAACAGCTCATGCTTTTATTATAATTTTTTTTATAGTTATGCCAATTATAATTGGAGGATTTGGAAATTGATTAGTACACCGTACCCTGGTCCTG	Arthropoda	Insecta	Lepidoptera	Ypsolophidae	Ypsolopha	parenthesella	98.41		0	0	0	0	0	0	0	0	0	0	0	0	0	0	0	0	0	0	0	0	0	0	0	0	0	14	0	0	0	0	0	0	0	0	0	0	0	0	0	0	0
TATAATTGGAACATCTCTCAGATTATTAATTCGAGCTGAATTAGGAAACCCAGGATCATTAATCGATAATGATCAAATTTATAACACTATTGTAACAGCTCATGCTTTCATTATAATTTTTTTCATGGTAATACCTATTATAATA	Arthropoda	Insecta	Lepidoptera	Erebidae	Leucoma	salicis	100		0	0	0	0	0	0	0	0	0	0	0	0	0	0	0	0	0	0	0	0	0	0	0	0	0	0	0	0	0	0	0	0	0	0	0	0	87	0	0	0	0
AGGAAACCCAGGATCTTTAATTGGAGATGATCAAATTTACAATACAATTGTTACAGCTCATGCTTTTATCATAATTTTTTTTATAGTCATACCAATTATAATTGGAGGATTTGGTAATTGATTAGTTCACCGTACCCTGGTCCTG	Arthropoda	Insecta	Lepidoptera	Geometridae	Geometra	papilionaria	98.41		0	0	0	0	0	0	0	0	0	0	0	0	0	0	0	0	0	0	0	0	0	0	0	0	0	0	0	0	0	0	0	0	0	0	0	0	0	0	0	0	0
GAATAGTAGGAACTTCATTAAGATAATTAATTCGAGCTGAATTAGGTAACCCTGGATCATTAATTGGAGATGATCAAATTTATAATACTATTGTTACTGCTCACGCATTTATTATATTTTTTTTATAGTAATGCCAATTATAATT	No match								0	0	0	0	0	0	0	0	0	0	0	0	0	0	86	0	0	0	0	0	0	0	0	0	0	0	0	0	0	0	0	0	0	0	0	0	0	0	0	0	0
AATAATTGGAAACTCTTTAAGATTACTAATTCGAGCAGAACTAGGGAATCCAGGTTCTTTAATTGGAGATGACCAAATTTATAATACTATCGTAACTGCTCATGCTTTTATCATAATTTTTTTTATAGTTATACCTATTATAATT	Arthropoda	Insecta	Lepidoptera	Tortricidae	Pseudosciaphila	branderiana	99.31		0	0	0	0	0	0	0	0	0	0	0	0	0	0	0	0	0	0	0	0	0	0	0	0	0	0	0	0	0	0	0	0	0	0	0	0	0	0	0	0	0
TATAATTGGATCTTCACTTAGAATATTGATTCGTCTTGAATTAAGACAAATTAATTCAATTATTAATAATAATCAATTATATAATGTAATTGTTACAATTCATGCATTTATTATAATTTTTTTTATAACAATACCTATTGTAATT	Arthropoda	Insecta	Hemiptera	Aphididae	Cinara	pruinosa	98.61		0	0	0	0	0	0	0	0	0	0	0	0	0	0	0	0	0	0	0	0	0	0	0	85	0	0	0	0	0	0	0	0	0	0	0	0	0	0	0	0	0
AATAGTAGGAACATCATTAAGATTATTAATTCGTGCTGAATTAGGAAATCCAGGATCTTTAATTGGTGATGATCAAATTTATAATACTATTGTTACAGCTCATGCTTTTATTATAATTTTTTTTATAGTTATACCCATTATAATT	Arthropoda	Insecta	Lepidoptera	Noctuidae	Conistra	vaccinii	99.31		0	0	0	0	0	0	0	0	0	0	0	0	0	0	0	0	0	0	0	0	0	0	0	0	0	0	0	0	0	0	0	0	0	0	0	0	0	85	0	0	0
AATAGTAGGAACCTCATTAAGATTATTAATTCGAGCAGAATTAGGAACCCCAGGATCTTTAATTGGAGATGATCAAATTTATAATACTATTGTCACAGCTCATGCCTTTATTATAATTTTTTTTATAGTTATACCAATTATAATT	Arthropoda	Insecta	Lepidoptera	Erebidae	Phragmatobia	fuliginosa	100		0	0	0	0	0	0	0	0	0	0	0	0	0	0	0	0	0	0	0	0	0	0	0	0	0	0	0	0	0	0	0	0	0	0	0	0	0	0	0	0	0
TATAATTGGCACTTCTTTAAGATTATTAATTCGAGCTGAATTAGGAACCCCCGGATCTTTAATTGGAGATGATCAAATTTATAATACCATTGTTACAGCTCATGCTTTCATTATAATTTTTTTTATGGTTATACCAATTATAATT	Arthropoda	Insecta	Lepidoptera	Geometridae	Eulithis	populata	99.31		0	0	0	0	84	0	0	0	0	0	0	0	0	0	0	0	0	0	0	0	0	0	0	0	0	0	0	0	0	0	0	0	0	0	0	0	0	0	0	0	0
AATAGTAGGAACTTCATTAAGATTATTAATTCGAGCCGAATTAGGTAACCCCGGATCTTTAATTGGAGATGATCAAATTTATAATACTATTGTTACAGCTCATGCTTTTATTATAATTTTTTTTATAGTTATACCAATCATAATT	Arthropoda	Insecta	Lepidoptera	Erebidae	Catocala	nymphagoga	99.31		0	0	0	0	0	0	0	0	0	0	0	0	0	0	0	0	0	0	0	0	0	0	0	0	0	0	0	0	0	0	0	0	0	0	0	0	0	0	0	0	0
TATAATTGGAACTTCACTAAGTTTATTAATTCGAGCTGAATTAGGTAATCCTGGCTCTTTAATTGGGGATGACCAAATTTACAACACTATTGTTACAGCACATGCTTTTATTATAATTTTTTTATTAGTTATACCAATTATAATT	Arthropoda	Insecta	Lepidoptera	Geometridae	Operophtera	brumata	98.61		0	0	0	0	0	0	0	0	0	0	0	0	0	0	0	0	0	0	0	0	0	0	0	0	0	0	0	0	0	0	0	0	0	0	0	0	0	0	0	0	0
AATAGTAGGAACTTCTATAAGATTATTAATTCGAGCTGAATTAGGTAATCCTGGGTCATTAATTGGAGATGATCAAATTTATAATACTATTGTTAATGCTCACGCATTTATTATAATTTTTTTTATAGTAATACCAATTATAATT	Arthropoda	Insecta	Lepidoptera	Argyresthiidae	Argyresthia	retinella	97.92		0	0	0	0	0	0	0	0	0	0	0	0	82	0	0	0	0	0	0	0	0	0	0	0	0	0	0	0	0	0	0	0	0	0	0	0	0	0	0	0	0
AATAGTAGAAACTTCTTTAGGATTATTAATTCATGCAGAATTAGGTAACCCTGGATCATTAATTGGAGATGACCAAATTTATAATACTATTGTAACAGCTCATGCTTTTATTATAATTTTTTTTATAGTTATGCCAATTATAATT	Arthropoda	Insecta	Lepidoptera	Ypsolophidae	Ypsolopha	parenthesella	97.87		0	0	0	0	0	0	0	0	0	0	0	0	0	0	0	0	0	0	0	0	82	0	0	0	0	0	0	0	0	0	0	0	0	0	0	0	0	0	0	0	0
CATAATTGGGACTTCTTTAAGATTATTAATTCGAGCAGAATTAGGAAACCCAGGATCTTTAATTGGAGACGATCAAATTTATAACACTATTGTTACAGCTCATGCTTTTATTATAATTTTTTTTATAGTTATACCTATTATAATT	Arthropoda	Insecta	Lepidoptera	Geometridae	Epirrita	autumnata	99.31		0	0	0	0	0	0	0	0	0	0	0	0	0	0	0	0	0	0	0	0	0	0	0	0	0	0	0	0	0	0	0	0	0	0	0	0	0	0	0	0	82
AATACTAGGAACATCTTTAAGAATTCTAATTCGAATAGAATTAGGAACACCAGGATCTTTAATTGGAGATGATCAAATTTATAATACCATCGTAACAGCCCATGCTTTTATCATAATTTTTTTTATAGTAATACCTATTATAATT	Arthropoda	Insecta	Lepidoptera	Lycaenidae	Satyrium	esculi	99.31		0	0	0	0	0	0	0	0	0	0	0	0	0	0	0	0	0	0	0	0	0	0	0	0	0	0	0	0	0	0	0	0	0	0	0	0	0	0	0	0	80
AATAATTGGAACTTCTTTAAGAATTTTAATTCGAACTGAATTAGGACATCCAGGAGCATTAATTGGAGATGATCAAATTTATAATGTAATTGTAACAGCTCATGCTTTTATTATAATTTTTTTTATAGTTATACCAATTATAATT	Arthropoda	Insecta	Diptera	Tachinidae	Anthomyiopsis	nigrisquamata	100		0	0	0	0	0	0	0	0	0	0	0	0	0	0	0	0	0	0	0	0	0	0	0	0	0	0	0	0	0	0	0	0	0	0	0	0	0	0	0	0	0
AATAATTGGTACTTCATTAAGTATTTTAATTCGAGCTGAATTAGGGCATCCTGGATCATTAATTGGTGATGACCAAATTTACAATGTAATTGTAACAGCACATGCTTTTGTAATAATTTTTTTTATAGTAATACCTATTATAATT	Arthropoda	Insecta	Diptera	Tabanidae	Hybomitra	bimaculata	100		0	0	0	0	0	0	0	0	0	0	0	0	0	0	0	0	0	0	0	0	0	0	0	0	0	0	0	0	0	0	0	0	0	0	78	0	0	0	0	0	0
AATAGTTGGTACTTCTTTAAGATTGTTAATTCGAGCTGAATTAGGAAATCCCGGCTCATTAATTGGTGATGATCAAATTTATAATACTATTGTAACTGCACATGCTTTCATTATTAATTTTTTTATAGTTATACCTATTATAATT	Arthropoda	Insecta	Lepidoptera	Tortricidae	Orthotaenia	undulana	98.61		0	0	0	0	0	40	0	0	0	0	0	0	0	0	0	0	0	0	0	0	0	0	0	0	0	0	0	0	0	0	0	0	0	0	0	0	0	0	0	0	0
AATAGTTGGAACTTCATTAAGATTACTAATTCGAGCTGAATTAGGAAACCCCGGATCTTTAATTGGAGATGATCAAATTTATAATACTATTGTTACAGCACATGCTTTTATTATTAATTTTTTTATAGTTATACCTATTATAATT	Arthropoda	Insecta	Lepidoptera	Noctuidae	Orthosia	incerta	98.61		0	0	0	0	0	0	0	0	0	0	0	0	0	0	0	0	0	77	0	0	0	0	0	0	0	0	0	0	0	0	0	0	0	0	0	0	0	0	0	0	0
AATAGTTGGAACATCTTTAAGTTTATTAATTCAATCAGAATTAGGAAATCCAGGATCATTAATTGGTGATGATCAAATTTATAATGTAATCGTTACCGCTCATGCTTTTATTATAATTTTCTTTATAGTTATACCTATTATAATT	Arthropoda	Insecta	Coleoptera	Cerambycidae	Rhagium	mordax	97.92		0	76	0	0	0	0	0	0	0	0	0	0	0	0	0	0	0	0	0	0	0	0	0	0	0	0	0	0	0	0	0	0	0	0	0	0	0	0	0	0	0
GAATAGGAGTCACACAGAAGAGGGTCTTGCCTTTGATAGGTGCATGGATGAAGAATTTCAAAGGGAAACAGGACCAAACCGGTTTTCATTTAATGATTTGGCTTATGCCACCAATAATTTTAACAATGAAGACAAGCTAGGCCAA	No match								0	0	0	0	0	76	0	0	0	0	0	0	0	0	0	0	0	0	0	0	0	0	0	0	0	0	0	0	0	0	0	0	0	0	0	0	0	0	0	0	0
AATAGTAGGAACTTCTTTAAGATTATTAATTCGAGCTGAATTAGGAAATCCAGGTTCTTTAATTGGAGATGATCAAATTTACAATACTATTGTAACAGCACATGCTTTTATTATAATTTTTTTTATAGTTATACCTATTATAATC	Arthropoda	Insecta	Lepidoptera	Noctuidae	Noctua	comes	100		0	0	0	0	0	0	0	0	0	0	0	0	0	0	0	0	0	0	0	0	0	0	0	0	0	0	0	0	0	0	0	0	0	0	0	0	0	0	0	0	0
AATAGTAGGAACTTCTTTAAGATTATTAATTCGCGCAGAATTAGGTAATCCTGGATCATTAATTGGAGATGACCAAATTTATAATACTATTGTAACAGCTCATGCTTTTATTATAATTTTTTTTATAGTTATGCCAATTATAATT	Arthropoda	Insecta	Lepidoptera	Ypsolophidae	Ypsolopha	parenthesella	99.31		0	0	0	0	0	0	0	0	0	0	0	0	0	0	0	0	0	0	0	0	0	0	0	0	0	0	0	0	0	0	0	0	0	0	0	0	0	0	0	0	0
AATCGTAGGAACTTCTTTAAGATTATTAATTCGTGCAGAATTAGGTAATCCTGGATCATTAATTGGAGATGATCAAATTTATAATACTATTGTAACAGCTCATGCTTTTATTATAATTTTTTTTATAGTTATGCCAATTATAATT	Arthropoda	Insecta	Lepidoptera	Ypsolophidae	Ypsolopha	parenthesella	99.31		0	0	0	0	0	0	0	39	0	0	0	0	0	0	0	0	0	0	0	0	36	0	0	0	0	0	0	0	0	0	0	0	0	0	0	0	0	0	0	0	0
ATAGTAGGAACTTCTTTAAGTCTTTTAATTCGAGCTGAATTAGGTAATCCAGGATCTTTAATTGGAGATGATCAAATTTATAATACTATTGTTACTGCTCATGCTTTTATTATAATTTTTTTTATAGTTATACCAATTATAATTA	No match								0	0	0	0	0	0	0	0	0	0	0	0	0	0	0	0	0	0	0	0	0	0	0	0	0	0	0	0	0	0	0	0	0	0	0	0	0	0	0	0	0
AATGATTGGAACTTCATTAAGTATTTTAATTCGAGCAGAACTTGGTCATCCGGGCGCATTGATTGGGGATGATCAAATTTATAATGTTATTGTAACAGCTCATGCATTTATTATAATTTTTTTTATGGTTATACCTATTATAATT	Arthropoda	Insecta	Diptera	Tipulidae	Tipula	nubeculosa	100		0	0	0	0	0	0	0	0	0	0	0	0	0	0	0	0	0	0	0	0	0	0	0	0	0	0	0	0	0	0	0	0	0	0	0	0	0	0	0	0	0
AATAGTTGGAACTTCATTAAGATTACTAATTCGAGCTGAATTAGGAAACCCCGGATCTTTAATTGGAGATGACCAAATTTATAATACTATTGTAACAGCTCATGCTTTTATTATAATTTTTTTTATAGTTATGCCAATTATAATT	No match								0	0	0	0	0	0	0	0	0	0	0	0	0	0	0	0	0	0	0	0	0	0	0	0	0	0	0	0	0	0	0	0	0	0	0	0	0	0	0	0	0
AATAGTAGGAACTTCATTAAGATTATTAATTCGAGCTGTATTAGGTAACCCTGGATCATTAATTGGAGATGATCAAATTTATAATACTATTGTTACTGCTCACGCATTTATTATAATGTTTTTTATAGTAATGCCAATTATATTT	No match								0	0	0	0	0	0	0	0	0	0	0	0	0	0	73	0	0	0	0	0	0	0	0	0	0	0	0	0	0	0	0	0	0	0	0	0	0	0	0	0	0
AATAATTGGAACTTCATTAAGAATTTTAATTCGAGCAGAGCTTGGTCATCCGGGGGCATTAATTGGAGATGACCAAATCTATAATGTTATTGTAACAGCTCATGCATTTATTATAATTTTCTTTATAGTAATGCCTATTATAATT	Arthropoda	Insecta	Diptera	Tipulidae	Tipula	sintenisi	100		0	0	0	0	0	0	0	0	0	0	0	0	0	0	0	0	0	0	0	0	0	0	0	0	0	0	0	0	0	0	0	0	0	0	0	0	0	0	0	0	0
AATAGTTGGAACTTCCTTAAGATTATTAATTCGAACAGAATTAGGAATACCTGGCTCTTTAATTGGAAATGATCAAATTTATAATACAATTGTAACAGCACATGCTTTTTTCATAATTTTTTTTATAGTAATACCAATTATAATT	Arthropoda	Insecta	Lepidoptera	Incurvariidae	Incurvaria	pectinea	99.31		0	72	0	0	0	0	0	0	0	0	0	0	0	0	0	0	0	0	0	0	0	0	0	0	0	0	0	0	0	0	0	0	0	0	0	0	0	0	0	0	0
TATAGTAGGAACATCATTAAGATTATTAATTCGAGCTGAATTAGGAAACCCTGGATCTTTAATTGGTGATGATCAAATTTATAATACTATTGTTACAGCTCATGCTTTTATTATAATTTTCTTTATAGTTATACCTATTATAATT	Arthropoda	Insecta	Lepidoptera	Tortricidae	Lozotaenia	forsterana	100		0	0	0	0	0	0	0	0	0	0	0	0	0	0	0	0	0	0	0	0	0	0	0	0	0	0	0	0	0	0	0	0	0	0	0	0	0	0	0	0	0
AATAGTAGGAACTTCTTTAAGATTATTAATTCGTGCAGAATTAGGTAATCCTGGATCATTAATTGGAGATGACCAAATTTATAATACTATTGTAACAGCTCATGCTTTTATTATTAATTTTTTTATAGTTATGCCAATTATAATT	Arthropoda	Insecta	Lepidoptera	Ypsolophidae	Ypsolopha	parenthesella	98.61		0	0	0	0	0	70	0	0	0	0	0	0	0	0	0	0	0	0	0	0	0	0	0	0	0	0	0	0	0	0	0	0	0	0	0	0	0	0	0	0	0
AATAGTAGGAACTTCTTTAAGATTATTAATTCGAGCTGAATTAGGTAATCCTGGGTCATTAATTGGAGATGATCAAATTTATATTACAATTGTTACTGCTCACGCATTTATTATAATTTTTTTCATAGTAATACCAATTATAATT	Arthropoda	Insecta	Lepidoptera	Argyresthiidae	Argyresthia	retinella	98.61		0	0	69	0	0	0	0	0	0	0	0	0	0	0	0	0	0	0	0	0	0	0	0	0	0	0	0	0	0	0	0	0	0	0	0	0	0	0	0	0	0
TATAGTAGGAACATCATTAAGATTACTAATTCGAGCTGAATTAGGAAATCCTGGATCTTTAATTGGGGATGACCAAATTTATAATACTATTGTCACAGCTCATGCTTTTATTATAATTTTTTTTATAGTTATACCTATCATAATT	Arthropoda	Insecta	Lepidoptera	Tortricidae	Syndemis	musculana	100		0	0	0	0	0	0	0	0	0	0	0	0	0	0	0	0	0	0	0	0	0	0	0	0	0	0	0	0	0	0	0	0	0	0	0	0	0	0	0	0	0
TATAGTAGGAACTTCTTTAAGATTATTAATTCGAGCAGAATTAGGAAATCCTGGATCATTAATTGGAGATGATCAAATTTATAATACTATTGTAACAGCCCACGCATTTATTATAATTTTCTTTATAGTAATGCCTATTATAATT	Arthropoda	Insecta	Lepidoptera	Tortricidae	Acleris	maccana	100		0	0	0	0	0	0	0	0	0	0	0	0	0	0	0	0	0	0	0	0	0	0	0	0	0	0	0	0	0	0	0	0	0	0	0	0	0	0	0	0	0
TATAGTCGGAACTTCCCTAAGTCTTTTAATTCGAGCAGAATTGGGGAACCCAGGGTCATTAATTGGAGATGATCAAATTTATAACACTATTGTGACAGCTCATGCTTTTATTATAATTTTTTTTATAGTTATACACATCATAATT	Arthropoda	Insecta	Lepidoptera	Geometridae	Crocallis	elinguaria	100		0	0	0	0	0	0	0	0	0	0	0	0	0	0	0	0	0	0	0	0	0	0	0	0	0	0	0	0	0	0	0	0	0	0	0	0	0	0	0	0	0
AATAGTAGGAACTTCTTTAAGATTATTAATTCGAGCTGAATTAGGTAATCCTGGGTCATTAATTGGAGATGATCAAATTTATAATACTATTGTTACTGCTCACGCATTTATTATTAATTTTTTCATAGTAATACCTATTATAATT	Arthropoda	Insecta	Lepidoptera	Argyresthiidae	Argyresthia	retinella	98.61		0	0	0	0	0	0	0	0	0	0	0	0	0	0	68	0	0	0	0	0	0	0	0	0	0	0	0	0	0	0	0	0	0	0	0	0	0	0	0	0	0
AATAGTAGGTACATCACTAAGCTTATTAATTCGAGCAGAATTAGGAACTCCTGGATCTTTAATTGGTGATGATCAAATTTATAACACCATTGTAACAGCTCATGCATTTATTATAATTTTTTTTATAGTTATACCTATTATAATT	Arthropoda	Insecta	Lepidoptera	Noctuidae	Autographa	pulchrina	100		0	0	0	0	0	0	0	0	0	0	0	0	0	0	0	0	0	0	0	0	0	0	0	57	0	0	0	0	0	0	0	0	0	0	0	0	0	0	0	0	0
AATAGTGGGAACATCTCTAAGTTTACTAATTCGAGCTGAATTAGGAAATCCTGGATCATTAATCGGAAATGATCGAATTTATAATACTATTGTTACAGCTCATGCATTTATCATAATTTTTTTTATAGTTATACCAATTATAATT	Arthropoda	Insecta	Lepidoptera	Erebidae	Lymantria	dispar	99.31		0	0	0	0	0	0	0	0	0	0	0	0	0	0	0	0	0	0	0	0	0	0	0	0	0	0	0	0	68	0	0	0	0	0	0	0	0	0	0	0	0
AATAGTTGGAACTTCATTAAGTATATTAATTCGAGCCGAACTTGGACACCCTGGAGCTTTAATTGGAGATGATCAAATTTATAATGTGATTGTCACTGCTCATGCTTTTGTAATAATTTTTTTATTGGTAATACCTATTATAATC	Arthropoda	Insecta	Diptera	Pediciidae	Pedicia	rivosa	98.61		0	0	0	0	0	0	0	0	0	0	0	0	0	0	0	0	0	0	0	0	0	0	0	0	0	0	0	0	0	0	68	0	0	0	0	0	0	0	0	0	0
AATAATTGGAACTTCTTTAAGATTATTAATTCGAGCTGAATTAGGAAACCCAGGATCTTTAATTGGAGATGATCAAATTTATAATACCATTGTAACTGCTCATGCTTTTATTATTAATTTTTTCATAGTTATACCTATTATAATT	Arthropoda	Insecta	Lepidoptera	Geometridae	Hydriomena	furcata	97.92		0	0	0	0	0	0	0	0	0	0	0	0	0	0	0	0	0	0	0	0	0	0	0	0	0	0	0	0	0	0	0	0	0	0	0	0	0	0	0	0	0
AATAGTAGGAACTTCTTTAAGATTATTAATTCGAGCTGAATAAGGTGATCCTGGGTCATTAATTGGAGATGATCAAATTTATAATACTATTGTTACTGCTCACGCATTTATTATAATTTTTTTCATAGTAATACCAATTATAATT	Arthropoda	Insecta	Lepidoptera	Argyresthiidae	Argyresthia	retinella	98.61		0	0	0	0	0	0	0	0	0	0	0	0	0	0	67	0	0	0	0	0	0	0	0	0	0	0	0	0	0	0	0	0	0	0	0	0	0	0	0	0	0
AATAGTAGGAACTTCTTTAAGATTATTAATTCGAGCTGAATTAGGTAATCCTGGGTCATTAATTGGAGATGATCAAATTTATAATACTATTGTTACTGCTCACGCATTTATTATAATTTTTTTCATAGTAATACCTGTTATAATT	Arthropoda	Insecta	Lepidoptera	Argyresthiidae	Argyresthia	retinella	99.31		0	0	0	0	0	0	0	0	0	0	0	0	0	0	66	0	0	0	0	0	0	0	0	0	0	0	0	0	0	0	0	0	0	0	0	0	0	0	0	0	0
AATATTAGGCATATCATTTAGAATATTAATTCGAACAGAACTAGGAATACCAGGATCAATAATTGGAGATGACCAAATTTATAATGTAATTGTAACATCTCACGCATTTTTAATAATTTTTTTTATAGTTATACCCATTATAATT	Arthropoda	Insecta	Hymenoptera	Tenthredinidae	Euura	sagmarius	100		0	0	0	0	0	0	0	0	0	0	0	0	0	0	0	0	0	0	0	0	0	0	0	0	0	0	0	0	0	0	0	0	0	0	0	0	0	0	0	0	0
CTTTTATGGTTCGTCACTTAGTATAATTATGCGGCTCGAACTAAGTCAGCCAGGATCTTTTATTTTTCACGATCACGTCTACAATGTTTTCGTTACATCCCATGCTTTTATCATGATTTTCTTCGTAGTTATGCCTGTTCTCATA	No match								0	0	0	0	0	0	64	0	0	0	0	0	0	0	0	0	0	0	0	0	0	0	0	0	0	0	0	0	0	0	0	0	0	0	0	0	0	0	0	0	0
AATATTAGGATTATCATTTAGAATACTAATTCGAACAGAATTAGGAATACCAGGATCTTTAATTGGTGATGATCAAATTTATAATGTAATTGTTACTTCTCATGCTTTTCTAATAATTTTTTTTATAGTAATACCAATTATAATT	Arthropoda	Insecta	Hymenoptera	Tenthredinidae	Rhogogaster	sp.	100		0	0	0	0	0	0	0	0	0	0	0	0	0	0	0	0	0	0	0	0	0	0	0	0	0	0	0	0	0	0	0	0	0	64	0	0	0	0	0	0	0
CATAATTGGAACTTCTTTAAGATTATTAATTCGAGCAGAATTAGGGAACCCAGGATCTTTAATTGGAGACGATCAAATTTATAACACTATTGTTACAGCTCATGCTTTTATTATTAATTTTTTTATAGTTATACCTATTATAATT	Arthropoda	Insecta	Lepidoptera	Geometridae	Epirrita	autumnata	98.61		0	0	0	0	0	0	0	0	0	0	0	0	0	0	0	0	0	0	0	0	0	0	0	0	0	0	0	0	0	0	0	0	0	64	0	0	0	0	0	0	0
AATAGTAGGAACTTCATTAAGATTGTTAATTCGAGCTGAATTAGGAAACCCTGGATCTTTAATTGGAGATGATCAAATTTATAATACTATTGTCACAGCTCATGCTTTTATTATAATTTTTTTTATAGTAATACCAATTATAATT	Arthropoda	Insecta	Lepidoptera	Noctuidae	Xylocampa	areola	100		0	0	0	0	0	0	0	0	0	0	0	0	0	0	0	0	0	0	0	0	0	0	0	0	0	0	0	0	0	0	0	0	0	0	0	0	0	64	0	0	0
TATAGTGGGTACGGCAATAAGAGTGTTGATTCGAATTGAATTAGGACAGCCAGGAAGATTTATGGGTGATGATCAACTTTATAATGTTATTGTAACTGCGCATGCGTTTGTAATAATTTTTTTTATAGTAATGCCAATTTTAATT	Arthropoda	Arachnida	Araneae	Araneidae	Araneus	alsine	100		0	0	0	0	0	0	0	0	0	0	0	0	0	0	0	0	0	0	0	0	0	0	0	0	0	0	0	0	0	0	0	0	0	0	0	0	0	0	0	0	0
AATAATCGGTACTTCATTAAGAATTTTAGTTCGAGCAGAATTAGGACATCCAGGAACCTTAATTGGTGATGATCAAATTTATAATGTAATTGTTACAGCTCATGCTTTTGTCATAATTTTTTTTATAGTTATACCAATTATAATT	Arthropoda	Insecta	Diptera	Tachinidae	Ramonda	ringdahli	100		0	0	0	0	0	0	0	0	0	0	0	0	0	0	0	0	0	0	0	0	0	0	0	0	0	0	0	0	0	0	0	0	0	0	0	0	0	0	0	0	0
AATAGTTGGAACATCTTTAAGTTTATTAATTCGATCAGAATTAGGAAATCCAGGATCATTAATTGGTGATGATCAAATTTATAATGTAATTGTTACCGCTCATGCTTTCATTATAATTTTTTTTATAGTTATACCTATTATAATT	Arthropoda	Insecta	Coleoptera	Cerambycidae	Rhagium	mordax	100		0	63	0	0	0	0	0	0	0	0	0	0	0	0	0	0	0	0	0	0	0	0	0	0	0	0	0	0	0	0	0	0	0	0	0	0	0	0	0	0	0
AATAGTAGGAACTTCATTAAGTATACTAATTCGAGCTGAATTAGGAAACCCAGGAGCATTAATTGGAGATGACCAAATTTATAATGTTATTGTAACTGCTCATGCTTTCATTATAATTTTTTTTATAGTAATACCTATTATAATC	Arthropoda	Insecta	Coleoptera	Carabidae	Dromius	agilis	100		0	0	0	0	0	6	0	0	12	0	0	0	0	0	0	0	0	0	0	0	0	0	0	0	0	0	0	0	0	0	0	0	0	0	0	0	0	0	0	0	0
TTTAATAGGAACTTCTTTAAGTTTATTAATTCGAATAGAATTAGGAAACACTGGATCATTAATTGGTGATGACCAAATTTATAATACTATTGTAACTGCTCATGCATTTATTATAATCTTTTTTATAGTAATACCAATTATAATT	Arthropoda	Insecta	Lepidoptera	Tortricidae	Exapate	congelatella	99.31		0	0	0	0	0	0	0	0	63	0	0	0	0	0	0	0	0	0	0	0	0	0	0	0	0	0	0	0	0	0	0	0	0	0	0	0	0	0	0	0	0
AATAGTATGAACTTCTTTAAGATTATTAATTCGAGCTGAATTAGGTAATCCTGGGTCATTAATTGGAGATGATCAAATTTATAATACTATTGTTACTGCTCACGCATTTATTATAATTTTTTTCATAGTAATAACAATTATAATT	Arthropoda	Insecta	Lepidoptera	Argyresthiidae	Argyresthia	retinella	98.6		0	0	0	0	0	0	0	0	0	0	0	0	0	0	0	63	0	0	0	0	0	0	0	0	0	0	0	0	0	0	0	0	0	0	0	0	0	0	0	0	0
TATAGTTGGAACTGCAATAAGTGTATTAATTCGTATGGAGTTAGGTCAAGTTGGTAAATTTTTAGGTGATGACCATTTATATAATGTAATTGTTACTGCTCATGCATTTGTTATGATTTTTTTTATAGTTATGCCTGTTTTGATT	Arthropoda	Arachnida	Araneae	Philodromidae	Tibellus	sp.	99.29		0	0	0	0	0	0	0	0	0	0	0	0	0	0	0	0	0	0	0	0	0	0	0	0	0	0	0	0	0	0	0	0	0	0	0	0	0	0	0	0	0
AATAGTTGGAACATCATTAAGTTTATTAATTCGAGCAGAACTAGGTAATCCAGGATCACTAATTGGAGATGATCAAATTTATAATACTATTGTCACAGCTCATGCTTTTATTATAATTTTTTTTATAGTTATACCTATTATAATT	Arthropoda	Insecta	Lepidoptera	Tortricidae	Aethes	seriatana	100		0	0	0	0	0	0	0	0	0	0	0	0	0	0	0	0	0	0	0	0	0	0	0	0	0	0	0	0	0	0	0	62	0	0	0	0	0	0	0	0	0
AATAGTAGGAACTTCTTTAAGATTATTAATTCGTGCAGAATTAAGTAATCCTGGATCATTAATTGGAGATGATCAAATTTATAATACTATTGTAACAGCTCATGCTTTTATTATAATTTTTTTTATAGTTATGCCAATTATAATT	Arthropoda	Insecta	Lepidoptera	Ypsolophidae	Ypsolopha	parenthesella	99.31		0	0	0	0	0	0	0	61	0	0	0	0	0	0	0	0	0	0	0	0	0	0	0	0	0	0	0	0	0	0	0	0	0	0	0	0	0	0	0	0	0
AATAGTAGGCACTTCTTTAAGATTATTAATTCGTGCAGAATTAGGTAATCCTGGATCATTAATTGGAGATGATCAAATTTATAATACTATTGTAACAGCTCATGCTTTTATTATAATTTTTTTTATAGTTATGCCAATTATAATT	Arthropoda	Insecta	Lepidoptera	Ypsolophidae	Ypsolopha	parenthesella	99.31		0	0	0	0	0	0	0	0	0	0	0	0	0	0	0	0	0	0	0	0	61	0	0	0	0	0	0	0	0	0	0	0	0	0	0	0	0	0	0	0	0
AATAGTTGGAACTTCATTAAGTTTATTAATTCGAGCAGAACTAGGAAATCCCGGATCTATAATTGGAGATGATCAAATTTATAATACTATTGTTACAGCTCATGCATTTATTATTAATTTTTTCATAGTTATACCTATTATAATT	Arthropoda	Insecta	Lepidoptera	Notodontidae	Clostera	pigra	98.61		0	0	0	0	0	0	0	0	0	0	0	0	0	0	0	0	0	0	0	0	0	0	0	0	0	0	0	0	0	0	0	0	0	0	0	0	0	0	61	0	0
AATAGTAGGAACTTCTTTAAGATTATTAATTCGTGCAGAATTAGGTAATCCTGGATCATTAATTGGAGATGACCAAATTTATAATACTATTGTAACAGCTCATGCTTTTATTATATATTTTTTTATAGTTATGCCAATTATAATT	Arthropoda	Insecta	Lepidoptera	Ypsolophidae	Ypsolopha	parenthesella	98.61		0	0	0	0	0	0	0	0	0	0	0	0	0	0	0	0	0	0	0	0	60	0	0	0	0	0	0	0	0	0	0	0	0	0	0	0	0	0	0	0	0
AATAGTGGGAACATCTCTAAGTTTACTAATTCGAGCTGAATTAGGGAATCCTGGATCATTAATCGGAGATGATCAAATTTATAATACTATTGTTACAGCTCATGCATTTATCATAATTTTTTTTATAGTTATACCAATTATAATT	Arthropoda	Insecta	Lepidoptera	Erebidae	Lymantria	dispar	99.31		0	0	0	0	0	0	0	0	0	0	0	0	0	0	0	0	0	0	0	0	0	0	0	0	0	0	0	0	0	0	0	0	0	0	60	0	0	0	0	0	0
AATAGTAGGAACTTCTCTTAGTTTATTAATTCGAGCAGAATTAGGAACTCCTGGATCACTAATTGGTGATGACCAAATTTATAATACTATTGTAACAGCTCATGCTTTTATTATAATTTTTTTTATAGTTATACCTATTATAATT	Arthropoda	Insecta	Lepidoptera	Erebidae	Rivula	sericealis	100		0	0	0	0	0	0	0	0	0	0	0	0	0	0	0	0	0	0	0	0	0	0	0	0	0	0	0	0	0	0	0	0	0	0	0	0	0	0	0	0	0
TATAGTTGGAACTGCAATAAGTATATTAATTCGTATGGAGTTAGGTCAAGTTGGTAAATTTTTAGGTGATGATCATTTATATAATGTAATTGTTACTGCTCATGCATTTTTTATGATTTTTTTTATAGTTATGCCTGTTTTGATT	Arthropoda	Arachnida	Araneae	Philodromidae	Tibellus	maritimus	98.58		0	0	0	0	0	0	0	0	0	0	0	0	0	0	0	0	0	0	0	0	0	0	0	0	0	0	0	0	0	0	0	0	0	0	0	0	0	0	0	0	0
AATAGTAGGTACTTCCCTAAGAATTTTAATTCGAATAGAATTAGGACATCCAGGAGCTTTAATTGGAGATGACCAAATTTATAATGTAATTGTAACAGCTCATGCTTTTGTAATAATTTTTTTTATAGTAATACATATTATAATT	Arthropoda	Insecta	Diptera	Empididae	Rhamphomyia	anomalipennis	99.31		0	0	0	0	0	0	0	0	0	0	0	0	0	0	0	0	0	0	0	0	0	0	0	0	0	0	0	0	0	0	0	0	0	0	0	0	0	0	0	0	0
GAATAGTAGGAACTTCTTTAAGAATTTTAATTCGATCAGAGTTAGGTAACCCTGGCTCATTAATTGGAGATGATCAAATTTATAATGTAATTGTTACAGCTCATGCTTTTATTATATTTTTTTTATAGTAATACCAATTATAATT	Arthropoda	Insecta	Lepidoptera	Eriocraniidae	Eriocrania	semipurpurella	99.3		0	0	0	0	0	0	0	0	0	0	0	0	0	0	0	0	0	0	0	0	0	0	0	0	0	0	0	0	0	0	0	0	0	0	0	0	59	0	0	0	0
AATAGTAGGGACTTCCTTAAGACTTTTAATTCGAGCTGAATTAGGAACTCCTGGTTCTTTAATTGGAGATGATCAAATTTATAACGTTATTGTTACTGCTCATGCTTTCATTATAATTTTCTTTATTGTAATACCAATCATAATT	Arthropoda	Insecta	Coleoptera	Scirtidae	Contacyphon	variabilis	99.31		0	0	0	0	0	0	0	0	0	0	0	0	0	0	0	0	0	0	0	0	0	0	0	0	0	0	0	0	0	0	0	0	0	0	0	0	0	0	0	0	0
AGGAAACCCCGGATCTTTAATTGGAGATGATCAAATTTATAATACTATTGTAACTGCTCATGCTTTTATTATAATTTTTTTTATAGTTATGCCTATTATAATTGGCGGATTTGGAAATTGATTAGTACACCGTACCCTGGTCCTG	Arthropoda	Insecta	Lepidoptera	Tortricidae	Epinotia	tenerana	100		0	0	0	0	0	0	0	0	0	0	0	0	0	0	0	0	0	0	0	0	0	0	0	0	0	0	0	0	0	0	0	0	0	0	0	0	0	0	0	0	0
AATAGTAGGTAATTCATTAAGATTAGTAATTCGAGCTGAATTAGGTAAACCTGGGTCATTAATTGGAGATGATCAAATTTATAATACTATTGTTACTGCTCACGCATTTATTATAATTTTTTTCATAGTAATACCAATTATAATT	Arthropoda	Insecta	Lepidoptera	Tortricidae	Eana	incanana	97.7		0	0	0	0	0	0	0	0	0	0	0	0	0	0	58	0	0	0	0	0	0	0	0	0	0	0	0	0	0	0	0	0	0	0	0	0	0	0	0	0	0
AATAGTAGGAACATCATTAAGAATTTTAATTCGAGCAGAACTTGGTCATCCGGGAGCATTAATTGGGGATGATCAAATTTATAATGTAATTGTTACAGCTCATGCATTTATTATAATTTTTTTTATGGTAATACCTATTATAATT	Arthropoda	Insecta	Diptera	Tipulidae	Tipula	truncorum	100		0	0	0	0	0	0	0	0	0	0	0	0	0	0	0	0	0	0	0	0	0	0	0	0	0	0	0	0	0	0	0	0	0	0	0	0	0	0	0	0	0
AATAGTAGGAACTTCTTTAAGATTATTAATTCGAGCTGAATTAGGTAATCCTGGGTCATTAATTGGAGACGATCAAATTTATAATACTATTGTTACTGCTCACGCATTTATTATTAATTTTTTCATAGTAATACCTATTATAATT	Arthropoda	Insecta	Lepidoptera	Argyresthiidae	Argyresthia	retinella	97.92		0	0	0	0	0	0	0	0	0	0	0	0	0	0	0	0	0	0	0	0	0	0	0	0	0	0	0	0	0	0	0	0	0	0	0	0	0	0	0	0	0
AATTGTAGGAACTTCTTTAAGATTATTAATTCGAGCTGAATTAGGAAATCCTGGTTCTTTAATTGGAGATGATCAAATTTATAATACTATTGTTACAGCACATGCTTTTATTATAATTTTTTTTATAGTTATACCTATCATAATT	Arthropoda	Insecta	Lepidoptera	Noctuidae	Noctua	pronuba	98.61		0	0	0	0	0	0	0	0	0	0	0	0	0	0	0	0	0	0	0	0	0	0	0	0	0	0	0	0	0	0	0	0	0	0	0	0	0	0	0	0	0
TTTGTCTTGTCCAAAACAGCAGCCAGCAACACGGCACAGTGATGTATTTTATCTAAACCTTATTTTCTGTCAGGAGTAACCTCCCGAGTCTCTTGCTGCAGTTCAGATTGCTGACCTGCTGTGAGCGTGGTGATGTGACGGCGCT	No match								0	0	0	0	0	0	0	0	0	0	0	0	0	0	0	0	0	0	0	0	0	0	0	0	0	0	0	0	0	0	0	0	0	0	0	0	0	0	0	0	57
AATAGTTGGAACTTCATTAAGTATATTAATTCGAGCCGAACTTGGACACCCTGGAGCTTTAATTGGAGATGATCAAATTTATAATGTGATTGTCACTGCTCATGCTTTTGTAATTAATTTTTTTATGGTAATACCTATTATAATC	Arthropoda	Insecta	Diptera	Pediciidae	Pedicia	rivosa	98.61		0	0	0	0	0	0	0	0	0	0	0	0	0	0	0	0	0	0	0	0	0	0	0	0	0	0	0	0	0	0	0	0	0	0	0	0	0	0	0	0	30
GAATAGTAGGAACTTCATTAAGTTTATTAATTCGAGCTGAATTAGGAAACCCAGGATCTCTAATTGGAGATGACCAAATTTATAATAAAATTGTAACTGCCCATGCTTTTATTATAATCTTTTCATAGTAATACCAATTATAATT	Arthropoda	Insecta	Lepidoptera	Geometridae	Campaea	honoraria	99.3		0	0	0	0	0	0	0	0	0	0	0	0	0	0	0	0	0	0	0	0	0	0	0	0	0	0	0	0	0	0	0	0	0	0	0	0	0	0	0	0	0
AATAATTGGAACTTCATTAAGTTTATTAATTCGTGCAGAATTAGGTAATCCTGGATCTTTAATTGGGAATGATCAAATTTATAATACTATTGTTACAGCTCATGCTTTTATTATTAATTTTTTTATAGTTATACCTATTATAATT	Arthropoda	Insecta	Lepidoptera	Drepanidae	Drepana	falcataria	98.61		0	0	0	0	0	0	0	0	0	0	0	0	0	0	0	0	0	0	0	0	0	0	0	0	0	0	0	0	0	0	0	0	0	0	0	0	0	0	0	0	0
AATAATTGGAACTTCTTTAAGATTATTAATTCGAGCTGAATTAGGAAATCCAGGATCTTTAATTGGAGATGATCAAATTTATAATACTATTGTTACTGCTCATGCTTTTATTATTAATTTTTTTATAGTTATACCTATTATAATT	Arthropoda	Insecta	Lepidoptera	Tortricidae	Hedya	dimidiana	98.61		0	0	0	0	0	0	0	0	0	0	0	0	0	0	0	0	0	0	0	0	0	0	0	0	0	0	0	0	0	0	0	0	0	0	0	0	0	0	0	0	0
AATAGTGGGAACTTCTTTAAGTTTATTAATTCGTGCTGAATTGGGTAACCCAGGATCTTTAATTGGAGATGATCAAATTTATAATACTATTGTTACTGCTCATGCTTTTATTATAATTTTTTTTATAGTAATACCTATTATAATT	Arthropoda	Insecta	Lepidoptera	Drepanidae	Tethea	or	100		0	0	0	0	0	0	0	0	0	0	0	0	0	0	0	0	0	0	0	0	0	0	0	0	56	0	0	0	0	0	0	0	0	0	0	0	0	0	0	0	0
TATAATTGGAACTTCATTAAGTTTATTAATTCGAGCTGAATTAGGTAACCCTGGCTCTTTAATTGGTGATGATCAAATTTATAATACTATTGTTACAGCACATGCTTTTATTATGTTTTTTTTCATGGTTATACCAATTATAATC	Arthropoda	Insecta	Lepidoptera	Geometridae	Operophtera	fagata	99.28		0	0	0	0	0	0	0	0	0	0	0	0	0	0	0	0	0	0	0	0	0	0	0	0	0	0	0	0	0	0	0	0	0	0	0	4	0	0	0	0	0
AGGAAATCCCGGATCTATAATTGGAGATGATCAAATTTATAATACTATTGTTACAGCTCATGCATTTATTATAATTTTTTTCATAGTTATACCTATTATAATTGGAGGATTTGGAAATTGATTAGTACACCGTACCCTGGTCCTG	Arthropoda	Insecta	Lepidoptera	Notodontidae	Clostera	pigra	98.41		0	0	0	0	0	0	0	0	0	0	0	0	0	0	0	0	0	0	0	0	0	0	0	0	0	0	0	0	0	0	0	0	0	0	0	0	0	0	21	0	35
AATAGTAGGAACTTCTTTAAGATTATTAATTCGAGCTGAATTAAGTAATCCTGGGTCATTAATTGGAGATGATCAAATTTATAATACTATTGTTACTGCTCACGCATTTATTATATTTTTTTTCATAGTAATAACAATTATAATT	Arthropoda	Insecta	Lepidoptera	Argyresthiidae	Argyresthia	retinella	97.92		0	0	0	0	0	0	0	0	0	0	0	0	0	0	55	0	0	0	0	0	0	0	0	0	0	0	0	0	0	0	0	0	0	0	0	0	0	0	0	0	0
AGGGAACCCGGGATCTTTAATTGGAGACGATCAAATTTATAACACTATTGTTACAGCTCATGCTTTTATTATAATTTTTTTTATAGTTATACCTATTATAATTGGAGGATTTGGAAATTGATTAGTACACCGTACCCTGGTCCTG	Arthropoda	Insecta	Lepidoptera	Geometridae	Epirrita	autumnata	98.41		0	0	0	0	0	0	0	0	0	0	0	0	0	0	0	0	0	0	0	0	0	0	22	0	0	0	0	0	0	0	0	0	0	0	0	0	0	0	13	0	0
AATAATTGGTACCTCTTTAAGATTATTAATTCGAGCTGAATTAGGAAACCCCGGCTCATTAATTGGAGATGATCAAATTTATAATACTATTGTAACTGCCCATGCTTTTATTATTAATTTTTTCATGGTTATACCTATTATAATT	Arthropoda	Insecta	Lepidoptera	Tortricidae	Phiaris	sp.	98.61		0	0	0	0	0	0	0	0	0	0	0	0	0	0	0	0	0	0	0	0	0	0	0	0	0	0	0	0	0	0	0	0	0	0	0	0	0	0	0	0	0
AATAGTAGGAACTTCTTTAAGATTATTAATTCGAGCTGAATTAGGTAATCCTCGGTCATTAATTGGAGATGATCAAATTTATAATACTATTGTTACTGCTCACGCATTTATTATAATTTTTTTCATAGTAATACCAATTATAATT	Arthropoda	Insecta	Lepidoptera	Argyresthiidae	Argyresthia	retinella	99.31		0	0	0	0	0	0	0	0	0	0	0	0	0	0	54	0	0	0	0	0	0	0	0	0	0	0	0	0	0	0	0	0	0	0	0	0	0	0	0	0	0
GAATAGGAGTCACACAGAAGAGGATCTTGCCTTTGATAGGTGCATGGATGAAGAATTTCAAAGGGAAACAGGACCAAACCGGTTTTCATTTAATGATTTGGCTTATGTCACCAATAATTTTAACAATGAAGACAAGCTAGGCCAA	No match								0	0	0	0	0	0	0	0	0	0	0	0	0	0	0	0	0	0	0	0	0	0	0	0	0	0	0	0	0	0	0	0	0	0	0	0	0	0	0	0	0
CATAATTGGAACTTCTTTAAGATTATTAATTCGAGCAGAATTAGGAAACCCAGGATCTTTAATTGGAGACGATCAAATTTATAAAACTATTGTTACAGCTCATGCTTTTATTATAATTTTTTTTATAGTTATACCTATTATAATT	Arthropoda	Insecta	Lepidoptera	Geometridae	Epirrita	autumnata	99.31		0	0	0	0	0	0	0	0	0	0	0	0	0	0	0	0	0	0	0	0	0	0	0	0	0	0	0	0	0	0	0	0	0	0	0	0	0	0	0	0	0
AATAATTGGAACTTCTTTAAGTTTATTAATTCGTACAGAATTAGGTAATCCTGGATCACTAATTGGAGATGATCAAATTTATAACACTATTGTTACAGCTCATGCCTTTATTATAATTTTTTTTATAGTTATGCCAATTATAATT	Arthropoda	Insecta	Lepidoptera	Pieridae	Colias	palaeno	100		0	0	0	0	0	0	0	0	0	0	0	0	0	0	0	0	0	0	0	0	0	0	0	0	0	0	0	0	0	0	0	0	0	0	0	0	0	0	0	0	0
AATAGTAGGAACTTCTTTAAGATTATTAATTCGAGCTGAATTAGGAAATCCTGGATCTTTAATTGGAGATGATCAAATTTATAATACTATTGTAACAGCTCATGCTTTTATTATAATTTTTTTTATAGTTATACCTATTATAATT	Arthropoda	Insecta	Lepidoptera	Noctuidae	Eurois	occultus	100		0	0	0	0	0	0	0	0	0	0	0	0	0	0	0	0	0	0	0	0	0	0	0	0	0	0	0	0	0	0	0	0	0	0	0	0	0	0	0	0	0
TATAATTGGTACTTCTCTAAGATTATTAATTCGTGCTGAATTAGGAAATCCTGGATCTTTAATTGGGGATGATCAAATTTACAATACTATCGTAACTGCTCACGCATTTATTATAATTTTTTTTATAGTTATACCTATTATAATT	Arthropoda	Insecta	Lepidoptera	Tortricidae	Epinotia	nisella	99.31		0	0	0	0	0	0	0	0	0	0	0	0	0	0	0	0	0	0	0	0	0	0	0	0	0	0	0	0	0	0	0	0	0	53	0	0	0	0	0	0	0
TATAATTGGTACTTCCTTAAGATTATTAATTCGAGCTGAATTAGGGACCCCCGGATCTTTAATTGGAGATGACCAAATTTACAACACTATTGTTACAGCCCATGCCTTCATTATAATTTTTTTTATAGTTATACCCATTATAATC	Arthropoda	Insecta	Lepidoptera	Geometridae	Eulithis	prunata	97.87		0	0	0	0	0	0	0	0	0	0	0	0	0	0	0	0	0	0	0	0	0	0	0	0	0	0	0	0	0	0	0	0	0	0	0	0	0	0	0	0	0
ACTGGTATAGTAGGAACTTCTTTAAGATTATTAATTCGTGCTGAATTAGGAAACCCCGGATCTTTAATTGGTAATGATCAATAATACTATCGTAACTGCTCATGCCTTTATTATAATTTTTTTCATAGCTATACCAATTATAATT	No match								0	0	0	0	0	0	0	0	0	0	0	0	0	0	0	0	0	0	0	0	0	0	0	0	0	0	0	0	0	0	0	0	0	0	0	0	0	0	0	0	0
AATAGTAGGAACTTCTTTAAGATTATTAATTCGTGCATAATTAGGTAATCCTGGATCATTTATTGGAGATGATCAAATTTATAATACTATTGTAACAGCTCATGCTTTTATTATAATTTTTTTTATAGTTATGCCAATTATAATT	Arthropoda	Insecta	Lepidoptera	Ypsolophidae	Ypsolopha	parenthesella	98.61		0	0	0	0	0	0	0	22	0	0	0	0	0	0	0	0	0	0	0	0	0	0	0	0	0	0	0	0	0	0	0	0	0	0	0	0	0	0	0	0	0
TATAATTGGAACTTCACTAAGTTTATTAATTCGGGCTGAATTAGGTAATCCTGGCTCTTTAATTGGGGATGACCAAATTTACAACACTATTGTTACAGCACATGCTTTTATTATAATTTTTTTTATAGTTATACCAATTATAATT	Arthropoda	Insecta	Lepidoptera	Geometridae	Operophtera	brumata	99.31		0	0	0	0	0	0	0	0	0	0	0	0	0	0	0	0	0	0	0	0	0	0	0	0	0	0	0	0	52	0	0	0	0	0	0	0	0	0	0	0	0
AATAGTAGGAACTTCTTTAAGATTATTAATTCGAGCTGAATTAGGTAATCCTGGTTCTTTAATTGGAGATGATCAAATTTATAATACTATTGTAACAGCTCATGCTTTTATTATAATTTTTTTTATAGTTATACCTATTATAATT	Arthropoda	Insecta	Lepidoptera	Tortricidae	Platphalonidia	felix	100		0	0	0	0	0	0	0	0	0	0	0	0	0	0	0	0	0	0	0	0	0	0	0	0	0	0	0	0	0	0	0	0	0	0	0	0	0	0	0	0	0
AGGGAACCCGGGATCTTTAATTGGAGACGATCAAATTTATAACACTATTGTTACAGCTCATGCTTTTATTATAATTTTTTTTATAGTTATACCTATTATAATTGGAGGATTTGGTAATTGATTAGTTCACCGTACCCTGGTCCTG	No match								0	0	0	0	0	0	0	0	0	0	0	0	0	0	0	0	0	0	0	0	0	0	0	0	0	0	0	0	0	0	0	0	0	0	0	0	0	0	0	0	0
AATAGTTGGTACATCTTTAAGAGTTTTAATTCGTCTAGAATTAAGAACTCCTGGAGCATTTATTGGAAATGATCAAATTTATAATGTAATTGTAACAGCTCATGCATTTGTAATAATTTTTTTTATAGTTATACCAATTATAGTT	Arthropoda	Insecta	Diptera	Cecidomyiidae	Miastor	metraloas	97.16		0	0	0	0	0	0	0	0	0	0	0	0	0	0	0	0	0	0	0	0	0	0	0	0	0	0	0	0	0	0	0	0	0	0	0	0	0	0	0	0	0
AATAGTAGGAACTTCCTTAAGATTATTAATTCGAACAGAATTAGGAATACCTGGATCTTTAATTGGAAATGATCAAATTTATAACACAATTGTAACAGCACGTGCTTTTATTATAATTTTTTTTATAGTAATACCAATTATAATT	Arthropoda	Insecta	Lepidoptera	Incurvariidae	Incurvaria	pectinea	97.22		51	0	0	0	0	0	0	0	0	0	0	0	0	0	0	0	0	0	0	0	0	0	0	0	0	0	0	0	0	0	0	0	0	0	0	0	0	0	0	0	0
AATAGTAGGAACTTCTTTAAGTTTATTAATTCGAGCAGAATTAGGGAATCCTGGCTCATTAATTGGAAATGATCAAATTTATAACACTATTGTCACAGCCCATGCATTTATTATAATTTTTTTTATAGTAATACCAATCATAATT	Arthropoda	Insecta	Lepidoptera	Elachistidae	Elachista	nobilella	100		0	24	0	0	0	0	0	0	0	0	0	0	0	0	0	0	0	0	0	0	0	0	0	0	0	0	0	0	0	0	0	0	0	0	0	0	0	0	0	0	0
TATAATTGGTACTTCTTTAAGATTATTAATTCGAGCTGAATTAGGGACCCCCGGATCTTTAATTGGAGATGACCAAATTTACAACACTATTGTTACAGCCCATGCCTTCATTATAATTTTTTTTATAGTTATACCAATTATAATT	Arthropoda	Insecta	Lepidoptera	Geometridae	Eulithis	prunata	99.31		0	0	0	0	0	0	0	0	0	0	0	0	0	0	0	0	0	0	0	0	0	0	0	0	0	0	0	0	0	0	0	0	50	0	0	0	0	0	0	0	0
TATAGTAGGGACTTCCTTAAGTATTCTAATTCGAATAGAATTAGGCCACCCAGGAGCTCTAATTGGTGATGACCAAATTTATAATGTAATTGTAACAGCACATGCTTTTGTAATAATTTTTTTTATGGTAATACCTATTATAATT	Arthropoda	Insecta	Diptera	Empididae	Rhamphomyia	geniculata	100		25	24	0	0	0	0	0	0	0	0	0	0	0	0	0	0	0	0	0	0	0	0	0	0	0	0	0	0	0	0	0	0	0	0	0	0	0	0	0	0	0
CATAATTGGAACTTCTTTAAGATTATTAATTCGAGCAGAATTATGGAACCCGGGATCTTTAATTGGAGACGATCAAATTTATAACACTATTGTTACAGCTCATGCTTTTATTATAATTTTTTTTATAGTTATACCTATTATAATT	Arthropoda	Insecta	Lepidoptera	Geometridae	Epirrita	autumnata	99.31		0	0	0	0	0	0	0	0	0	0	0	0	0	0	0	0	0	0	0	0	0	0	0	0	0	0	0	0	0	0	0	0	0	0	0	0	0	0	49	0	0
AATAGTAGGAACTTCCTTAAGATTATTAATTCGAGCCGAATTAGGAAATCCCGGATCTTTAATTGGAGATGATCAAATTTATAATACTATTGTAACTGCTCATGCTTTTATTATAATTTTTTTTATGGTTATACCTATTATAATT	No match								0	0	0	0	0	0	0	0	0	0	0	0	0	0	0	0	0	0	0	0	0	0	0	0	0	0	0	0	0	0	0	0	0	0	0	0	0	0	0	0	0
AATTTTAGGATCCGCTCTAAGGGGGCTTATCCGTCTTGAGCTTGGACAACCTGGTTCTTTAATAGAAAATGATCAAATTTACAACACTATCGTAACTGCTCATGCTTTTGTAATAATTTTTTTTATAGTTATGCCAGCTATAATT	Arthropoda	Arachnida	Sarcoptiformes	Oribatulidae			99.31		0	47	0	0	0	0	0	0	0	0	0	0	0	0	0	0	0	0	0	0	0	0	0	0	0	0	0	0	0	0	0	0	0	0	0	0	0	0	0	0	0
AATAGTAGGAACTTCTTTAAGAATTTTAATTCGGTCAGAATTAGGAAACCCTGGTTCATTAATTGGAGACGATAAAATTTATAACGTAATTGTTACAGCTCATGCTTTTATTATAATTTTTTTTATAGTAATACCAATTATAATT	Arthropoda	Insecta	Lepidoptera	Eriocraniidae	Eriocrania	semipurpurella	99.31		0	0	0	0	0	0	0	0	0	0	0	0	0	0	0	0	0	0	0	0	47	0	0	0	0	0	0	0	0	0	0	0	0	0	0	0	0	0	0	0	0
AATAATTGGAACTTCTCTAAGATTATTAATTCGAGCTGAATTAGGTAATCCTGGTTCCTTAATTGGAGATGATCAAATTTATAATACTATTGTAACAGCTCATGCTTTTATTATAATTTTTTTTATAGTTATACCTATTATAATT	No match								0	0	0	0	0	0	0	0	0	0	0	0	0	0	0	0	0	0	0	0	0	0	0	0	0	0	0	0	47	0	0	0	0	0	0	0	0	0	0	0	0
AGGTAACCCTGGATCTTTAATTGGTGATGATCAAATTTATAATACTATTGTAACTGCTCATGCTTTTATTATAATTTTTTTTATAGTAATACCTATTATAATTGGAGGATTTGGAAATTGATTAGTTCACCGTACCCTGGTCCTG	Arthropoda	Insecta	Lepidoptera	Geometridae	Arichanna	melanaria	98.41		0	0	0	0	0	0	0	0	0	0	0	0	0	0	0	0	0	0	0	0	0	0	0	0	0	0	0	0	0	0	0	0	0	0	0	0	0	0	0	0	0
TATAGTAGGAACTTCTCTTAGTTTATTAATCCGAGCTGAATTAGGAAATCCAGGATCATTAATTGGAAATGACCAAATTTATAATACGATTGTAACAGCTCATGCTTTTATTATAATTTTCTTTATAGTTATACCAATTATAATT	Arthropoda	Insecta	Lepidoptera	Erebidae	Lymantria	monacha	99.31		0	0	0	0	0	0	0	0	0	0	0	0	0	0	0	0	0	0	0	0	0	0	0	0	0	0	0	0	0	0	0	0	0	0	0	0	0	0	0	0	0
AATAATTGGAACTTCTTTAAGATTATTAATTCGAGCTGAATTAGGTAACCCAGGTTCTTTAATTGGAGATGATCAAATTTATAATACTATTGTAACAGCTCATGCTTTTATTATAATTTTTTTTATAGTTATACCTATTATAATT	Arthropoda	Insecta	Lepidoptera	Geometridae	Plemyria	rubiginata	100		0	0	0	0	0	0	0	0	0	0	0	0	0	0	0	0	0	0	0	0	0	0	0	0	0	0	0	0	0	0	0	0	0	0	46	0	0	0	0	0	0
TGGGACTCTATTTTCTGTATTAATTAGACTACAATTATCTTATGCTGATTCTACTGTACTTCAAAATAACAGTCAATTATACAATGTTATTGTAACAGCGCATGCATTCGTAATGATATTCTTTCTTGTAATGCCTGTTCTTATT	No match								0	0	0	0	0	0	0	0	0	0	0	0	0	0	0	0	0	0	0	0	0	0	0	0	0	0	0	0	0	0	0	0	0	0	0	0	0	0	0	0	0
TGGAACGTTACTATCACTTATCATACGTTTAGAATTAGCCTACCCAGGAAATCAGCTTCTTAATGGAAATCATCAGTTATATAATGTTATGGTAACAGCGCATGCTATCGTAATGATCTTTTTTATGGTAATGCCTATTTTAATA	No match								0	0	0	0	0	44	0	0	0	0	0	0	0	0	0	0	0	0	0	0	0	0	0	0	0	0	0	0	0	0	0	0	0	0	0	0	0	0	0	0	0
AATAATTGGAACTTCTTTAAGATTATTAATTCGAGCTGAATTAGGAAAACCAGGATCTTTAATTGGAGATGATCAAATTTATAATACTATTGTAACTGCTCATGCTTTTATTATAATTTTTTTCATAGTTATACCTATTATAATT	Arthropoda	Insecta	Lepidoptera	Geometridae	Hydriomena	furcata	99.31		0	0	0	0	0	0	0	0	0	0	0	0	0	0	0	0	0	0	0	0	0	0	0	0	0	0	0	0	44	0	0	0	0	0	0	0	0	0	0	0	0
AATAATAGGAACTTCATTAAGATTATTAATTCGAGCTGAATTAGGTAACCCCGGATCTTTAATTGGAGATGATCAAATTTATAATACTATTGTTACAGCTCATGCTTTTATTATAATTTTTTTTATAGTTATACCAATCATAATT	Arthropoda	Insecta	Lepidoptera	Erebidae	Catocala	nymphagoga	99.31		0	0	0	0	0	0	0	0	0	0	0	0	0	0	0	0	0	0	0	0	0	0	0	0	0	0	0	0	0	0	0	0	0	0	0	0	0	0	0	0	0
AATAGTAGGAACTTCATTAAGATTATTAATTCGAGCTGAATTAGGTAACCCCGGATCTTTAATTGGAGATGATCAAATTTATAATACTATTGTTACAGCTCATGCTTTTATTATTAATTTTTTTATAGTTACACCAATCATAATT	No match								0	0	0	0	0	0	0	0	0	0	0	0	0	0	0	0	0	0	0	0	0	0	0	0	0	0	0	0	0	0	0	0	0	0	0	0	0	0	0	0	0
AATACTAGGAACATCCTTAAGAATTCTAATTCGAATAGAATTAGGAACACCAGGATCTTTAATTGGAGATGATCAAATTTATAATACCATCGTAACAGCTCATGCTTTTATCATAATTTTTTTTATAGTAATACCTATTATAATT	Arthropoda	Insecta	Lepidoptera	Lycaenidae	Satyrium	esculi	99.31		0	0	0	0	0	0	0	0	0	0	0	0	0	0	0	0	0	0	0	0	0	0	0	0	0	0	0	0	0	0	0	0	0	0	0	0	43	0	0	0	0
AATAATCGGAACCTCCTTAAGATTATTAATTCGAGCTGAATTAGGAAACCCGGGATCATTAATTGGAGATGATCAAATTTATAATACTATTGTAACTGCCCATGCTTTTATTATTAATTTTTTTATAGTTATACCAATTATAATT	Arthropoda	Insecta	Lepidoptera	Tortricidae	Pseudohermenias	abietana	98.61		0	0	0	0	0	0	0	0	0	0	0	0	0	0	0	0	0	0	0	0	0	0	0	0	0	0	0	0	0	0	0	0	0	0	0	0	0	0	0	0	0
AATAGTGGGAACATCTCTTAGATTACTAATTCGAGCAGAATTAGGTAATCCAGGATCTTTAATTGGAGATGATCAAATTTATAACACCATTGTAACAGCTCATGCATTTATTATTAATTTTTTTATAGTTATACCAATTATAATT	Arthropoda	Insecta	Lepidoptera	Crambidae	Udea	prunalis	97.92		0	0	0	0	0	0	0	0	0	0	0	0	0	0	0	0	0	0	0	0	0	0	0	0	0	0	0	0	0	0	0	0	0	0	0	0	0	0	0	0	0
AATAGTAGGAACTTCATTAAGATTATTAATTCGAGCTGAATTAGGAAATCCAGGATCTTTAATTGGAGATGATCAAATTTATAATACTATTGTTACAGCTCATGCTTTTATTATAATTTTTTTCATAGTTATACCTATTATAATT	Arthropoda	Insecta	Lepidoptera	Noctuidae	Coranarta	cordigera	100		0	0	0	0	0	0	0	0	0	0	0	0	0	0	0	0	0	0	0	0	0	0	0	0	0	0	0	0	0	0	0	0	0	0	0	0	0	0	0	0	0
AATGGTAGGAAGTTCTTTAAGATTATTAATTCGAGCTGAATTAGGTAATCCTGGGTCATTAATTGGAGATGATCAAATTTATAATACTATTGTTACTGCTCACGCATTTATTATAATTTTTTTCATAGTAATACCAATTATAATT	Arthropoda	Insecta	Lepidoptera	Argyresthiidae	Argyresthia	retinella	98.61		0	0	0	0	0	0	0	0	0	0	0	0	0	0	42	0	0	0	0	0	0	0	0	0	0	0	0	0	0	0	0	0	0	0	0	0	0	0	0	0	0
AATAGTTGGAACTTCATTAAGATTATTAATTCGAGCTGAACTAGGAAATCCAGGTTCTTTAATTGGAGATGATCAAATTTATAATACTATTGTTACGGCTCATGCTTTTATTATAATTTTTTTTATAGTAATACCTATTATAATT	Arthropoda	Insecta	Lepidoptera	Geometridae	Rheumaptera	sp.	100		0	0	0	0	0	0	0	0	0	0	0	0	0	0	0	0	0	0	0	0	0	0	0	0	0	0	0	0	0	0	0	0	0	0	0	0	0	0	0	0	0
CATAATTGGAACTTCTTTAAGATTATTAATTCGAGCAGAATTAGGAAACCCAGGATCTTTAATTGGAGATGATCAAATTTATAACACTATTGTTACAGCTCATGCTTTTATTATAATTTTTTTTATAGTTATACCTATTATAATT	Arthropoda	Insecta	Lepidoptera	Geometridae	Epirrita	autumnata	99.31		0	0	0	0	0	0	0	0	0	0	0	0	0	0	0	0	0	0	0	0	0	0	0	0	0	0	0	0	0	0	0	0	0	0	0	0	0	0	0	0	0
AATAATAGGAACATCTTTAAGTTTATTAATTCGAGCTGAATTAGGAAATCCAGGATCATTAATTGGAGATGATCAAATTTATAATACTATTGTGACAGCACATGCTTTTATTATAATTTTTTTTATAGTTATACCTATTATAATT	Arthropoda	Insecta	Lepidoptera	Geometridae	Archiearis	parthenias	100		0	41	0	0	0	0	0	0	0	0	0	0	0	0	0	0	0	0	0	0	0	0	0	0	0	0	0	0	0	0	0	0	0	0	0	0	0	0	0	0	0
AATATTAGGATTATCTTTTAGAATATTAATTCGAACAGAACTAGGAATGCCTGGATCTATAATTGGTGATAATCAAATCTATAATGTAATTGTTACATCTCATGCATTTTTAATAATTTTTTTTATAGTAATACCTATTATAATT	Arthropoda	Insecta	Hymenoptera	Tenthredinidae	Amauronematus	amentorum	100		0	0	0	0	0	0	0	0	0	0	0	0	0	0	0	0	0	0	0	0	0	0	0	0	0	0	0	0	0	0	0	0	0	0	0	41	0	0	0	0	0
AATAGTTGGAACTTCTTTAAGATTATTAATTCGAGCTGAATTAGGAAGTCCAGGTTCATTAATTGGTGACGATCAAATTTACAATACAATTGTCACAGCTCATGCATTTATTATAATTTTTTTCATAGTTATACCCATTATAATT	Arthropoda	Insecta	Lepidoptera	Tortricidae	Henricus	cognatus	100		0	0	0	0	0	0	0	0	0	0	0	0	0	0	0	0	0	0	0	0	0	0	13	0	0	0	0	0	0	0	0	0	0	21	0	0	0	0	0	0	0
TATAGTCGGAACTTCCCTAAGTCTTTTAATTCGAGCAGAATTGGGGAACCCAGGGTCATTAATTGGAGATGATCAAATTTATAACACTATTGTAACAGCTCATGCTTTTATTATAATTTTTTTTATAGTTATACCCATCATAATT	Arthropoda	Insecta	Lepidoptera	Geometridae	Crocallis	elinguaria	100		0	0	0	0	0	0	0	0	0	0	0	0	0	0	0	0	0	0	0	0	0	0	0	0	0	0	0	0	0	0	0	40	0	0	0	0	0	0	0	0	0
AATAGTTGGTACTTCTTTAAGATTGTTAATTCGAGCTGAATTAGGAAACCCCGGCTCATTAATTGGTGATGATCAAATTTATAATACTATTGTAACTGCACATGCTTTCATTATAATTTTTTTTATAGTTATACCTATTATAATT	Arthropoda	Insecta	Lepidoptera	Tortricidae	Orthotaenia	undulana	99.31		0	0	0	0	0	0	0	0	0	0	0	0	0	0	0	0	0	0	0	0	0	0	0	0	0	0	0	0	0	0	0	0	0	0	0	0	0	0	0	0	0
AATAGTAGGAACTTCCTTAAGATTATTAATTCGAGCCGAATTAGGAAATCCCGGATCCTTAATTGGAGATGATCAAATTTATAATACTATTGTTACAGCACATGCTTTTATTATAATTTTTTTTATAGTTATACCTATTATAATT	Arthropoda	Insecta	Lepidoptera	Noctuidae	Rileyiana	fovea	99.31		0	0	0	0	0	0	0	0	0	0	0	0	0	0	0	0	0	0	0	0	39	0	0	0	0	0	0	0	0	0	0	0	0	0	0	0	0	0	0	0	0
AGGTAATCCTGGCTCTTTAATTGGGGATGACCAAATTTACAACACTATTGTTACAGCACATGCTTTTATTATAATTTTTTTTATAGTTATACCAATTATAATTGGAGGATTTGGTAATTGATTAGTTCACCGTACCCTGGTCCTG	Arthropoda	Insecta	Lepidoptera	Geometridae	Operophtera	brumata	99.21		0	0	0	0	0	0	0	0	0	0	0	0	0	0	0	0	0	0	0	0	0	0	0	0	0	0	0	0	0	0	0	0	0	0	0	0	0	0	0	0	0
AATAGTAGGAACTTCCTTAAGATTATTAATTCGAGCCGAATTAGGAAATCCCGGATCTTTAATTGGAGGTGATCAAATTTATAATACTATTGTTACAGCACATGCTTTTATTATAATTTTTTTTATAGTTATACCTATTATAATT	Arthropoda	Insecta	Lepidoptera	Noctuidae	Rileyiana	fovea	99.31		0	0	0	0	0	0	0	0	0	0	0	0	0	0	0	0	0	0	0	0	0	0	0	0	0	0	0	0	0	0	0	0	0	0	0	0	0	0	0	0	0
AATAGTAGGAACTTCTTTAAGATTATTAATTCGAGCAGAATTAGGAAACCCAGGATCATTAATTGGAGATGATCAAATTTATAATACTATTGTTACAGCACACGCTTTAATTATAATTTTTTTTATAGTTATACCTATTATAATT	Arthropoda	Insecta	Lepidoptera	Noctuidae	Xestia	baja	99.31		0	0	0	0	0	0	0	0	0	0	0	0	0	0	0	0	0	0	0	0	0	0	0	0	0	0	0	0	0	0	0	0	0	0	0	0	0	0	0	0	0
TATAGTAGGAACTTCTTTGAGATTATTAATTCGAGCAGAACTAGGAAACCCTGGATCATTAATTGGCGATGATCAAATTTATAATACTATTGTAACAGCTCATGCATTTATTATAATTTTTTTTATAGTAATACCCATCATAATT	Arthropoda	Insecta	Lepidoptera	Tortricidae	Acleris	effractana	100		0	0	0	0	0	0	0	0	0	0	0	0	0	0	24	0	14	0	0	0	0	0	0	0	0	0	0	0	0	0	0	0	0	0	0	0	0	0	0	0	0
AATAGTAGGAACTTCTTTAAGATTATTAATTCGAGCTGAATAAGGTAATCCTGGGTCATTAATTGGAGATGATCAAATTTATAATACTATTGTTACTGTTCACGCATTTATTATATTTTTTTTCATAGTAATACCAATTATAATT	Arthropoda	Insecta	Lepidoptera	Argyresthiidae	Argyresthia	retinella	97.92		0	0	0	0	0	0	0	0	0	0	0	0	0	0	38	0	0	0	0	0	0	0	0	0	0	0	0	0	0	0	0	0	0	0	0	0	0	0	0	0	0
GATAGTAGGAACCTCATTAAGATTATTAATTCGAGCTGAATTAGGTAACCCAGGGTCATTAATTGGAGATGATCAAATTTATAATACTATTGTAACAGCTCATGCATTTATCATTAATTTTTTTATAGTAATACCAATTATAATT	Arthropoda	Insecta	Lepidoptera	Geometridae	Macaria	loricaria	98.61		0	0	0	0	0	0	0	0	0	0	0	0	0	0	0	0	0	38	0	0	0	0	0	0	0	0	0	0	0	0	0	0	0	0	0	0	0	0	0	0	0
AATAGTTGGAACTTCTTTAAGCTTACTTATTCGGGCTGAACTAGGAAATCCAGGATCATTAATTGGGGACGATCAGATTTATAATACTATTGTTACAGCTCATGCTTTTATTATAATTTTTTTTATAGTAATACCTATTATGATT	Arthropoda	Insecta	Lepidoptera	Notodontidae	Ptilodon	capucinus	100		0	0	0	0	0	0	0	0	0	0	0	0	0	0	0	0	0	0	0	0	0	0	0	38	0	0	0	0	0	0	0	0	0	0	0	0	0	0	0	0	0
AATAGTAGGAACCTCATTAAGAATTTTAATTCGAGCTGAATTAGGACATCCTGGAGCATTAATTGGTGATGATCAAATTTATAATGTTATTGTAACAGCTCATGCTTTCGTAATAATTTTCTTTATAGTTATACCTATTATAATT	Arthropoda	Insecta	Diptera	Syrphidae	Eristalis	arbustorum	100		0	0	0	0	0	0	0	0	0	0	0	0	0	0	0	0	0	0	0	0	0	0	0	0	0	0	0	0	0	0	0	0	0	0	0	0	0	0	0	0	0
AATAGTAGGAACTTCTTTAAGTATTTTAATTCGAACTGAATTAGGTCATCCTGGTTCATTAATTGGAGATGATCAAATTTATAATGTAATTGTAACAGCTCATGCTTTTATTATAATTTTTTTTATAGTTATACCAATTATAATT	Arthropoda	Insecta	Diptera	Tachinidae	Subclytia	rotundiventris	100		0	0	0	0	0	0	0	0	0	0	0	0	0	0	0	0	0	0	0	0	0	0	0	0	0	0	0	0	0	0	0	0	0	0	0	0	0	0	0	0	0
ATTAGTAGGAACATCACTAAGATTATTAATTCGTGCTGAATTGGGAAATCCTGGATCTCTTATTGGAGATGATCAAATTTATAATACAATTGTAACAGCTCATGCTTTTATTATAATTTTTTTTATAGTAATACCCATTATAATT	Arthropoda	Insecta	Lepidoptera	Nepticulidae	Ectoedemia	minimella	100		0	0	0	0	0	0	0	0	0	0	0	0	0	0	0	0	0	0	0	0	0	0	0	0	0	0	0	0	0	0	0	0	0	0	0	0	0	0	0	0	0
GATAGTAGGAACCTCATTAAGATTATTAATTCGAGCTGAATTAGGTAACCCAGGATCATTAATTGGAGATGATCAAATTTATAATACTATTGTAACAGCTCATGCATTTATCATAATTTTTTTTATAGTAATACCAATTATAATT	Arthropoda	Insecta	Lepidoptera	Geometridae	Macaria	loricaria	99.31		0	0	0	0	0	0	0	0	0	0	0	0	0	0	0	0	0	0	0	0	0	0	0	0	0	0	0	0	0	0	0	0	0	0	0	0	0	0	0	0	0
AATAATTGGTACTTCTTTAAGATTATTAATTCGAGCAGAATTAGGAAATCCTGGCTCACTAATCGGAGACGACCAAATTTATAACACTATCGTGACTGCTCATGCCTTTATTATAATTTTTTTTATAGTTATACCTATTATAATT	Arthropoda	Insecta	Lepidoptera	Tortricidae	Celypha	lacunana	100		0	0	0	0	0	0	0	0	0	0	0	0	0	0	0	0	0	0	0	0	0	0	0	0	0	0	0	0	0	0	0	0	0	0	0	0	0	0	0	0	0
ATTGTTAGGATCTGCTCTTAGAGGCCTAATTCGATTAGAATTAGGTCAACCTGGTTCTTTAATAGAAAACGATCAAATTTACAACACTGTAGTAACAGCTCATGCATTTGTCATAATTTTTTTTATAGTGATACCTGTAATAATT	Arthropoda	Arachnida	Sarcoptiformes	Chamobatidae	Chamobates	sp.	100		0	0	0	0	0	0	0	0	0	0	0	0	0	0	0	0	0	0	0	0	0	0	0	0	0	0	0	0	0	0	0	0	0	0	0	0	0	0	0	0	0
AGGTAACCCCGGATCTTTAATTGGAGATGATCAAATTTATAATACTATTGTTACAGCTCATGCTTTTATTATAATTTTTTTTATAGTTATACCAATCATAATTGGAGGATTTGGAAATTGATTAGTTCACCGTACCCTGGTCCTG	No match								0	0	0	0	0	0	0	0	0	0	0	0	0	0	0	0	0	0	0	0	0	0	0	0	0	0	0	0	0	0	0	0	0	0	0	0	0	0	0	0	0
AATTTTAGGATCCGCTCTCAGGGGGCTTATCCGTCTTGAGCTTGGGCAACCTGGTTCTTTAATAGAAAATGATCAAATTTACAACACTATCGTAACTACTCATGCTTTTGTAATAATTTTTTTTATAGTTATGCCAGCTATAATT	Arthropoda	Arachnida	Sarcoptiformes	Oribatulidae			99.31		0	0	0	0	0	0	0	0	0	0	0	0	0	0	0	0	0	0	0	0	0	0	0	0	0	0	0	0	0	0	0	0	0	0	0	0	0	0	0	0	0
TATAGTTGGAACATCCCTCAGAATTTTAATTCGTTCAGAACTAGGAAATCCTGGATTATTAATCGGAGATGATCAAATTTATAATGTAATTGTTACAGCCCATGCTTTTGTAATAATTTTTTTTATAGTAATGCCAGTAGTAATT	Arthropoda	Insecta	Coleoptera	Staphylinidae	Anthophagus	omalinus	99.31		0	0	0	0	0	0	0	0	0	0	0	0	0	0	0	0	0	0	0	0	0	0	0	0	0	0	0	0	0	0	0	0	0	0	0	0	0	0	0	0	0
GATAGTAGGAACTTCTTTAAGAATTCTTATTCGAGCTGAACTTGGACACGCGGGATCTTTAATTGGAGACGACCAAATTTATAATGTAATTGTTACTGCACACGCCTTTGTAATAATTTTTTTTATAGTTATACCTATTTTAATT	Arthropoda	Insecta	Diptera	Chironomidae	Synorthocladius	semivirens	100		0	0	0	0	0	0	0	0	0	0	0	0	0	0	0	0	0	0	0	0	0	0	0	0	0	0	0	0	0	0	0	0	0	0	35	0	0	0	0	0	0
GATAGTAGGAACTTCTTTAAGAATCTTAATTCGCTAAGAATTAGGAAACCCAGGATCATTAATTGGAGATGACCAAATTTATAATGTAATTGTTACAGCACATGCTTTTATTATAATTTTTTTTATAGTAATACCAATTATAATT	Arthropoda	Insecta	Lepidoptera	Eriocraniidae	Eriocrania	sangii	99.31		0	0	0	0	0	0	0	0	0	0	0	0	0	0	0	0	0	0	0	0	0	0	0	0	0	0	0	0	0	0	0	0	0	0	0	0	0	0	0	0	35
AGGAAATCCGGGATCTTTAATCGGAGATGATCAAATTTATAATACTATTGTTACAGCTCATGCTTTTATTATAATTTTTTTCATAGTTATACCTATTATAATTGGAGGATTTGGAAATTGATTAGTTCACCGTACCCTGGTCCTG	No match								0	0	0	0	0	0	0	0	0	0	0	0	0	0	0	0	0	0	0	0	0	0	0	0	0	0	0	0	0	0	0	0	0	0	0	0	0	0	0	0	0
AATAGTAGGAACATCTTTAAGATTATTAGTACGTATAGAATTAAGAACAATTAGTAATTTAATTGGAAATGATCAAATTTATAATGTAATTGTAACAGCCCATGCTTTTATTATAATTTTTTTCATAGTTATACCTATTTTAATT	Arthropoda	Insecta	Diptera	Cecidomyiidae			100		0	0	0	0	0	0	0	0	0	0	0	0	0	0	0	0	0	0	0	0	0	0	0	0	0	0	0	0	0	0	0	0	0	0	0	0	0	0	0	0	0
AATAGTAGGAACTTCCTTAAGATTATTAATTCGAGCCGAACTAGGAAATCCCGGATCTTTAATTGGAGATGATCAAATTTATAATACTATTGTTACAGCACACGCTTTTATTATAATTTTTTTTATAGTTATACCTATTATAATT	No match								0	0	0	0	0	0	0	0	0	0	0	0	0	0	0	0	0	0	0	0	0	0	0	0	0	0	0	0	0	0	0	0	0	0	0	0	0	0	0	0	0
AGGAAACCCAGGATCTTTAATTGGAGATGATCAAATTTATAATACTATTGTAACTGCTCATGCTTTTATTATAATTTTTTTCATAGTTATACCTATTATAATTGGAGGATTTGGAAATTGATTAGTACACCGTACCCTGGTCCTG	Arthropoda	Insecta	Lepidoptera	Geometridae	Euphyia	unangulata	98.41		0	0	0	0	0	0	0	0	0	0	0	0	0	0	0	0	0	0	8	0	0	0	0	0	0	0	0	0	0	0	0	0	0	0	0	0	0	0	0	0	0
AGGTAATCCTGGCTCTTTAATTGGGGATGACCAAATTTACAACACTATTGTTACAGCACATGCTTTTATTATAATTTTTTTTATAGTTATACCAATTATAATTGGAGGATTTGGTAATTGATTAGTACACCGTACCCTGGTCCTG	Arthropoda	Insecta	Lepidoptera	Geometridae	Operophtera	brumata	100		0	0	0	0	0	0	0	0	0	0	0	0	0	0	0	0	0	0	0	0	0	0	0	0	0	0	0	0	0	0	0	0	0	0	0	0	15	0	0	0	0
TATAGTAGGAACTGCTATAAGAGTATTAATTCGAATGGAGTTAGGGCAAACTGGTAGATGTTTAGGGAATGAGCATTTGTATAATGATATTGTTACTGCTCATGCGTTTGTTATAAATTTTTTTATGGTAATACCTATTTTAATT	No match								0	0	0	0	0	0	0	0	0	0	0	0	0	0	0	0	0	0	0	0	0	0	0	0	0	0	0	0	0	0	0	0	0	0	0	0	0	0	0	0	0
AGGTACTTTATTATCAGTTCTAATACGTTTAGAATTATACGCTCCTGGTAATAGATTTTTTCAAGGAAATCATCAATTATATAATGTTGTTGTAACAGCACATGCTTTATTAATGATTTTTTTTATGGTAATGCCTATTTTAATT	No match								0	0	0	0	0	15	0	0	0	0	0	0	0	18	0	0	0	0	0	0	0	0	0	0	0	0	0	0	0	0	0	0	0	0	0	0	0	0	0	0	0
GAATAGTAGAAACTTCTTTAGGATTATTAATTCATGCAGAATTAGGTAACCCTGGATCATTAATTGAAGATGATCAAATTTATAAAACTATTGTAACAGCTATGCTTTTATTATAATTTTTTTTATAGTTATGCCAATTATAATT	Arthropoda	Insecta	Lepidoptera	Nymphalidae	Argynnis	paphia	97.4		0	0	0	0	0	0	0	21	0	0	12	0	0	0	0	0	0	0	0	0	0	0	0	0	0	0	0	0	0	0	0	0	0	0	0	0	0	0	0	0	0
GTGGGAACTTCTTTAAGATTATTAATTCGCGCAGAATTAGGTAATCCTGGATCATTAATCGGAGATGATCAAATTTATAATAGATACTATTGTAACAGCTCATGCTTTTATTATAATTTTTTTTATAGTTATGCCAATTATAATT	Arthropoda	Insecta	Lepidoptera	Ypsolophidae	Ypsolopha	parenthesella	97.87		0	0	0	0	0	0	0	0	0	33	0	0	0	0	0	0	0	0	0	0	0	0	0	0	0	0	0	0	0	0	0	0	0	0	0	0	0	0	0	0	0
TGGAACACTTCTTTCCCTATTAATTCGTCTGGAGTTAGCATATCCAGGAAATCAATTTTTTAACGGTAATCATCAATTATATAACGTTGTTGTGACAGCCCATGCGTTTTTAATGATTTTTTTTATGGTCATGCCTGTTTTAATT	No match								0	0	0	0	0	0	0	0	0	0	0	0	0	13	0	0	0	0	0	0	0	0	0	0	0	0	0	0	0	0	0	0	0	0	0	0	0	0	0	0	0
AATAATTGGTACTTCATTAAGTATTTTAATTCGAGCTGAATTAGGACATCCTGGATCATTAATTGGTGATGACCAAATTTATAATGTAATTGTAACAGCACATGCTTTTGTAATAATTTTCTTTATAGTAATACCTATTATAATT	Arthropoda	Insecta	Diptera	Tabanidae	Hybomitra	sp.	100		0	0	0	0	0	0	0	0	0	0	0	0	0	0	0	0	0	0	0	0	0	0	0	0	0	0	0	0	0	0	0	0	0	0	33	0	0	0	0	0	0
AATAGTAGGAACTTCTTTAAGAATTTTAATTCGGTCAGAATTAGGAAACCCTGGTTCATTAATTGGAGACGATCAAATTTATAACGTAATTGTTACAGCTCATGCTTTTATTATAATTTTTTTTATAGTAATACCAATTATGATT	Arthropoda	Insecta	Lepidoptera	Eriocraniidae	Eriocrania	semipurpurella	99.31		0	0	0	0	0	0	0	0	0	0	0	0	0	0	0	0	0	0	0	0	0	0	0	0	0	0	0	0	0	0	0	0	0	0	0	0	0	0	0	0	0
AATAGTTGGAACTTCTTTAAGATTATTAATTCGAGCTGAATTAGGAAGTCCAGGTTCGTTAATTGGTGACGATCAAATTTACAATACAATTGTCACAGCTCATGCATTTATTATAATTTTTTTCATAGTTATACCCATTATAATT	Arthropoda	Insecta	Lepidoptera	Tortricidae	Henricus	cognatus	99.31		0	0	0	0	0	0	0	0	0	0	0	0	0	0	0	0	0	0	0	0	0	0	0	0	0	0	0	0	0	0	0	0	0	0	0	0	0	0	0	0	0
TATACTTGGTTCTTCAATAAGATTAATTATTCGTATAGAATTAAGAAACCCAGGATTTTTAATTAATAATGATCAAATTTATAATTCCATTGTAACAGCCCATGCTTTTATTATAATCTTTTTTATAGTTATACCAATTATAATT	No match								0	0	0	0	0	0	0	0	0	0	0	0	0	0	0	0	0	0	0	0	0	0	0	0	0	0	0	0	0	0	0	0	0	0	0	0	0	0	0	0	0
AATAGTAGGAACTTCCTTAAGATTATTAATTCGAGCCGAATTAGGAAATCCCGGATCTTTAATTGGAGATGATCAAATTTATAATACTATTGTTACAGCACATGCTTTTATTATTAATTTTTTTATAGTAATACCTATTATAATT	No match								0	0	0	0	0	0	0	0	0	0	0	0	0	0	0	0	0	0	0	0	0	0	0	0	0	0	0	0	0	0	0	0	0	0	0	0	0	0	0	0	0
AATAGTAGGTACATCTTTAAGTCTTTTAATTCGAGCTGAATTAGGAAACCCAGGATCTTTAATTGGAGATGATCAAATTTATAATACTATTGTAACAGCCCATGCTTTTATTATTAATTTTTTTATAGTTATACCAATTATAATC	Arthropoda	Insecta	Lepidoptera	Choreutidae	Choreutis	diana	98.55		0	0	0	0	0	0	0	0	0	0	0	0	0	0	0	0	0	0	0	0	0	0	0	0	0	0	0	0	0	0	0	0	0	0	0	0	0	0	0	0	0
TATAGTAGGAACATCTTTAAGTATATTAATTCGTGCTGAACTTGGTCATCCAGGTGCTTTAATTGGAGATGATCAAATTTATAATGTAATTGTTACAGCTCATGCTTTTGTTATAATTTTTTTTATAGTTATACCAATTATAATT	Arthropoda	Insecta	Diptera	Syrphidae	Melanostoma	sp.	100		0	0	0	0	0	32	0	0	0	0	0	0	0	0	0	0	0	0	0	0	0	0	0	0	0	0	0	0	0	0	0	0	0	0	0	0	0	0	0	0	0
AATAGTAGGAACTTCCCTAAGAATCTTAATTCGAGCTGAATTAGGGCACGCCGGATCTCTAATTGGCGACGATCAAATTTATAATGTGATCGTGACAGCCCATGCTTTTGTAATAATTTTTTTTATAGTTATGCCTATTTTAATT	Arthropoda	Insecta	Diptera	Chironomidae	Psectrocladius	sp.	99.31		0	0	0	0	0	0	0	0	0	0	0	0	0	0	0	0	0	0	0	0	0	0	0	0	0	0	0	0	0	0	0	0	0	32	0	0	0	0	0	0	0
TATAGTAGGAACCTCTTTAAGTCTTTTAATTCGGGCTGAATTAGGAAATCCAGGTTCATTAATCGGAGATGATCAAATTTATAATACTATTGTTACAGCTCATGCTTTTATTATAATTTTTTTTATAGTTATACCTATTATAATT	Arthropoda	Insecta	Lepidoptera	Notodontidae	Peridea	anceps	100		0	0	0	0	0	0	0	0	0	0	0	0	0	0	0	0	0	0	0	0	0	0	0	0	0	0	0	0	0	0	0	0	0	0	0	0	0	0	0	0	32
AATAGTAGGAACTTCATTAAGATTATTAATTCGAGCAGAATTAGGAAATCCAGGATCCTTAATTGGAGATGATCAAATTTATAATACTATTGTAACTGCTCATGCTTTTATTATAATTTTTTTTATAGTTATACCTATTATAATT	Arthropoda	Insecta	Lepidoptera	Erebidae	Lithosia	quadra	100		0	0	0	0	0	0	0	0	0	0	0	0	0	0	0	0	0	0	0	0	0	0	0	0	0	0	0	0	0	0	0	0	0	0	0	0	0	0	0	0	0
AGGAAATCCTGGATCTTTAATTGGAGATGATCAAATTTATAATACCATTGTCACAGCTCACGCTTTTATTATAATTTTTTTTATGGTTATGCCAATTATAATTGGAGGATTTGGTAATTGATTAGTACACCGTACCCTGGTCCTG	Arthropoda	Insecta	Lepidoptera	Tortricidae	Zelotherses	unitana	98.41		0	0	0	0	0	0	0	0	0	0	0	0	0	0	0	0	0	0	0	0	0	0	0	0	0	0	0	0	0	0	0	0	0	0	0	0	0	0	0	0	0
AATATTAGGAATATCATTTAGAATATTAATCCGAACAGAATTAGGAATACCAGGATCTTTAATTGGAGATGATCAAATTTATAATGTAATTGTAACATCTCACGCATTTTTAATAATTTTTTTTATAGTTATACCAATTATAATT	Arthropoda	Insecta	Hymenoptera	Tenthredinidae	Cladius	compressicornis	100		0	0	0	0	0	0	0	0	0	0	0	0	0	0	0	0	0	0	0	0	0	0	0	0	0	0	0	0	0	0	0	0	0	0	0	0	0	0	0	0	0
AATAGTAGGAACTTCATTAAGATTATTAATTCGAGCTGAATTAGGTAACCCCGGATCTTTAATTGGAGATGATCAAATTTATAGTACTATTGTTACAGCTCATGCTTTTATTATAATTTTTTTTATAGTTATACCAATCATAATT	Arthropoda	Insecta	Lepidoptera	Erebidae	Catocala	nymphagoga	99.31		0	0	0	0	0	0	0	0	0	0	0	0	0	0	0	0	0	0	0	0	0	0	0	0	0	0	0	0	0	0	0	0	0	0	0	0	0	0	0	0	0
AATAGTAGGTACATCATTAAGATTACTAATTCGAGCAGAATTAGGAACCCCCGGATCTTTAATTGGTGATGATCAAATTTATAATACTATTGTAACAGCTCATGCTTTCATTATAATTTTTTTTATGGTAATGCCAATTATAATT	Arthropoda	Insecta	Lepidoptera	Noctuidae	Acronicta	psi	100		0	0	0	0	0	0	0	0	0	0	0	0	0	0	0	0	0	0	0	0	0	0	0	0	0	0	0	0	0	0	0	0	0	0	0	0	0	0	0	0	0
AATAGTAGGAACTTCATTAAGATTATTAATTCGAGCTGAATTAGGTAACCCCGGATCTTTAATTGGAGATGATCAAATTTATAATACTATTGTTACAGCTCATGCATTTATCATAATTTTTTTTATAGTTATACCAATTATAATT	Arthropoda	Insecta	Lepidoptera	Erebidae	Catocala	fraxini	98.61		0	0	0	0	0	0	0	0	0	0	0	0	0	0	0	0	0	0	0	0	0	0	0	0	0	0	0	0	0	0	0	0	0	0	0	0	0	0	0	0	0
TATAATTGGATCTTCACTTAGAATATTGATTCGCCTTGAATTAAGTCAAATTAATTCAATTATTAATAATAATCAAATATATAATGTAATTGTTACAATTCATGCATTTATTATAATTTTTTTTATAACTATGCCTATTGTAATT	Arthropoda	Insecta	Hemiptera	Aphididae	Cinara	pilicornis	99.31		0	0	0	0	0	0	0	0	0	0	0	0	0	0	0	0	0	0	0	0	0	0	0	0	0	0	0	0	0	0	0	0	0	0	0	0	0	0	0	0	0
AATAGTAGGAACTTCATTAAGATTATTAATTCGAGCTGAATTAGGTAACCCCGGATCTTTAATTGGAGATGATCAAATTTATAATACTATTTTTACAGCTCATGCTTTTATTATAATTTTTTTTATAGTTATACCAATCATAATT	Arthropoda	Insecta	Lepidoptera	Erebidae	Catocala	nymphagoga	99.31		0	0	0	0	0	0	0	0	0	0	0	0	0	0	0	0	0	0	0	0	0	0	0	0	0	0	0	0	0	0	0	0	0	0	0	0	0	0	0	0	0
AATAGTGGGGACATCTCTAAGAATTTTAATTCGTGCTGAATTAGGACACGCTGGGTCATTAATTGGGGATGATCAAATTTATAACGTAATTGTCACAGCTCATGCTTTTGTAATAATTTTTTTTATAGTTATACCGATTCTCATT	Arthropoda	Insecta	Diptera	Chironomidae	Nanocladius	rectinervis	98.61		0	0	0	0	0	28	0	0	0	0	0	0	0	0	0	0	0	0	0	0	0	0	0	0	0	0	0	0	0	0	0	0	0	0	0	0	0	0	0	0	0
TATAATAGGATCTTCTTTAAGAATCTTAATTCGACTTGAATTAAGACAAATTAATTCTATTATTAATAATAACCAATTATATAATGTAATTGTTACAATTCATGCATTTATTATAATTTTTTTTATAACTATACCTATTGTCATT	Arthropoda	Insecta	Hemiptera	Aphididae	Cinara	costata	100		0	0	0	0	0	0	0	0	0	0	0	0	0	0	0	0	0	31	0	0	0	0	0	0	0	0	0	0	0	0	0	0	0	0	0	0	0	0	0	0	0
AATAGTAGGAACTTCTTTAAGATTATTAATTCGGGCTGAATTAGGAAATCCTGGATCTTTAATCGGAGATGATCAAATTTATAATACTATTGTTACAGCACATGCTTTTATTATAATTTTTTTTATAGTTATACCTATTATAATT	Arthropoda	Insecta	Lepidoptera	Noctuidae	Anaplectoides	prasinus	99.31		0	0	0	0	0	0	0	0	0	0	0	0	0	0	0	0	0	0	0	0	0	0	0	0	0	0	0	0	0	0	0	0	31	0	0	0	0	0	0	0	0
AGGTAACCCCGGATCTTTAATTGGAGATGATCAAATTTATAATACTATTGTTACAGCTCATGCTTTTATTATAATTTTTTTTATAGTTATACCAATCATAATTGGAGGATTTGGAAATTGATTAGTACACCGTACCCTGGTCCTG	Arthropoda	Insecta	Lepidoptera	Erebidae	Catocala	sponsa	99.21		0	0	0	0	0	0	0	0	0	0	0	0	0	0	0	0	0	0	0	0	0	0	0	0	0	0	0	0	0	0	0	0	0	0	0	0	0	0	0	0	0
AATAATAGGAACTGCACTTAGAATTTTAATTCGAACAGAATTAGGACATCCAGGAGCCTTAATTGGTGATGATCAAATTTATAATGTTATTGTAACAGCTCATGCTTTTATTATAATTTTCTTTATAGTTATACCAATTATAATT	Arthropoda	Insecta	Diptera	Tachinidae	Campylocheta	praecox	100		0	0	0	0	0	0	0	0	0	0	0	0	0	0	0	0	0	0	0	0	0	0	0	0	0	0	0	0	0	0	0	0	0	0	0	0	0	0	0	0	0
AATAGTAGGAACTTCATTAAGATTACTAATTCGAGCAGAATTAGGTACCCCTGGATCTTTAATTGGAGATGATCAAATTTATAATACTATTGTTACAGCTCATGCATTTATTATTAATTTTTTTATAGTTATGCCTATTATAATT	Arthropoda	Insecta	Lepidoptera	Noctuidae	Colocasia	coryli	98.61		0	0	0	0	0	0	0	0	0	0	0	0	0	0	0	0	0	0	0	0	0	0	0	0	0	0	0	0	0	0	0	0	0	0	0	0	0	0	0	0	0
AATAGTAGGAACATCTTTAAGAATTTTAATTCGATTAGAATTAAGAACAATTTCTAATTTAATTGGAAATGATCAAATTTATAATGTTATTGTAACAGCTCATGCATTTATTATAATTTTCTTTATAGTAATGCCCATTTTAATT	Arthropoda	Insecta	Diptera	Cecidomyiidae	Asteromyia	sp.	97.92		0	0	0	0	0	0	0	0	0	0	0	0	0	0	0	0	0	0	0	0	0	0	0	0	0	0	0	0	0	0	0	0	0	0	0	0	0	0	0	0	0
AATAGTAGGAACCTCTTTAAGATTATTAATTCGAGCTGAATTAGGAAATCCGGGATCACTAATTGGTGATGATCAAATTTATAATACTATTGTAACTGCTCATGCTTTTATTATAATTTTTTTTATAGTTATGCCTATTATAATT	Arthropoda	Insecta	Lepidoptera	Tortricidae	Apotomis	infida	98.61		0	0	0	0	0	0	0	0	0	0	0	0	0	0	0	0	0	0	0	0	0	0	0	0	0	0	0	0	0	0	0	0	0	0	0	0	0	0	0	0	0
AGGTAATCCTGGATCATTAATTGGAGATGACCAAATTTATAATACTATTGTAACAGCTCATGCTTTTATTATAATTTTTTTTATAGTTATGCCAATTATAATTGGAGGATTTGGTAATTGATTAGTTCACCGTACCCTGGTCCTG	Arthropoda	Insecta	Lepidoptera	Ypsolophidae	Ypsolopha	parenthesella	100		0	0	0	0	0	10	0	0	0	0	0	0	0	0	0	0	0	0	0	0	0	0	0	0	0	0	0	0	0	0	0	0	0	0	0	0	0	0	0	0	0
CATAATAGGAACATCCTTAAGATTATTAATTCGGATTGAATTAGGAAACCCTGGATCATTAATTGGTAATGACCAAATTTATAACACAATTGTTACAGCCCATGCATTTATTATAATTTTCTTTATAGTTATACCAATCATAATT	Arthropoda	Insecta	Coleoptera	Chrysomelidae	Cryptocephalus	sexpunctatus	100		0	0	0	0	0	0	0	0	30	0	0	0	0	0	0	0	0	0	0	0	0	0	0	0	0	0	0	0	0	0	0	0	0	0	0	0	0	0	0	0	0
AGTATTAGGAACATCTTTAAGAATACTAATTCGAACAGAATTAGGAATCCCTCAATCTTTAATCGGAGATGATCAAATTTATAATACTATTGTAACTGCTCATGCTTTTATTATTAATTTTTTTATAGTAATACCAATTATAATT	Arthropoda	Insecta	Lepidoptera	Psychidae	Dahlica	sp.	98.61		0	0	0	0	0	0	0	0	0	0	0	0	0	0	0	0	0	0	0	0	0	0	0	0	0	0	0	0	0	0	0	0	0	0	0	0	0	0	0	0	0
AGGTAACCCCGGATCTTTAATTGGAGATGATCAAATTTATAATACTACTGTTACAGCTCATGCTTTTATTATAATTTTTTTTATAGTTATACCAATCATAATTGGAGGATTTGGAAATTGATTAGTACACCGTACCCTGGTCCTG	No match								0	0	0	0	0	0	0	0	0	0	0	0	0	0	0	0	0	0	0	0	0	0	0	0	0	0	0	0	0	0	0	0	0	0	0	0	0	0	0	0	0
AATAGTAGGAACTTCATTAAGATTATTAATTCGAGCTGAATTAGGTAACCCCGGATCTTTAATTGGAGATGATCAAATTTATAATACTACTGTTACAGCTCATGCTTTTATTATTAATTTTTTTATAGTTATACCAATCATAATT	No match								0	0	0	0	0	0	0	0	0	0	0	0	0	0	0	0	0	0	0	0	0	0	0	0	0	0	0	0	0	0	0	0	0	0	0	0	0	0	0	0	0
AATAGTTGGAACTTCCTTAAGATTATTAATTCGAACAGAACTAGGAATACCTGGTTCTTTAATTGGAAATGATCAAATTTATAATACAATTGTAACAGCACATGCTTTTATCATAATTTTTTTTATAGTAATACCAATTATAATT	Arthropoda	Insecta	Lepidoptera	Incurvariidae	Incurvaria	pectinea	98.61		0	29	0	0	0	0	0	0	0	0	0	0	0	0	0	0	0	0	0	0	0	0	0	0	0	0	0	0	0	0	0	0	0	0	0	0	0	0	0	0	0
AATAGTAGGTACTTCCCTTAGTATCTTAATTCGAGCTGAACTTGGCCACGCAGGTTCTTTAATTGGAGATGATCAAATTTATAATGTTATTGTTACAGCTCATGCTTTTGTAATTAATTTTTTCATAGTTATACCTATTTTAATT	Arthropoda	Insecta	Diptera	Chironomidae	Gymnometriocnemus	kamimegavirgus	98.61		0	0	0	0	0	0	29	0	0	0	0	0	0	0	0	0	0	0	0	0	0	0	0	0	0	0	0	0	0	0	0	0	0	0	0	0	0	0	0	0	0
TAGTAGGTATTCTTTAAGTTTATTAATACGTGCTGAATAAGGAAATACAGGATCATTAAATTGGAGATGATCAAATTTATAATACTATTGTTACACCTTATGCTTTTATTATATTTTTTTTATAGTTATGCCAATCATATTAATT	No match								0	0	0	0	0	0	0	0	0	0	0	0	0	0	0	0	0	29	0	0	0	0	0	0	0	0	0	0	0	0	0	0	0	0	0	0	0	0	0	0	0
AGGTAATCCTGGATCATTAATTGGAGATGATCAAATTTATAATACTATTGTAACAGCTCATGCTTTTATTATAATTTTTTTTATAGTTATGCCAATTATAATTGGAGGATTTGGTAATTGATTAGTACACCGTACCCTGGTCCTG	Arthropoda	Insecta	Lepidoptera	Ypsolophidae	Ypsolopha	parenthesella	99.21		0	0	0	0	0	0	0	0	0	0	0	0	0	0	0	0	0	0	0	0	0	0	0	0	0	0	0	29	0	0	0	0	0	0	0	0	0	0	0	0	0
TATAATTGGTACCTCTCTAAGATTATTAATTCGTGCTGAATTAGGAAATCCAGGATCTTTAATTGGTGATGATCAAATTTATAATACTATTGTAACTGCACATGCTTTTATTATAATTTTTTTTATAGTTATACCTATTATAATT	Arthropoda	Insecta	Lepidoptera	Tortricidae	Epinotia	cinereana	100		0	0	0	0	0	0	0	0	0	0	0	0	0	0	0	0	0	0	0	0	0	0	0	0	0	0	0	0	0	0	0	0	0	29	0	0	0	0	0	0	0
AATAGTTGGTACTTCTTTAAGTATATTAATTCGAGCTGAATTAGGTCATCCAGGAGCTTTAATTGGAGATGATTAAATTTATAACGTAATTGTTACTGCACATGCTTTTGTAATAATTTTTTTTATAGTAATACCTATTATAATT	Arthropoda	Insecta	Diptera	Rhagionidae	Rhagio	scolopaceus	98.61		0	0	0	0	0	0	0	0	0	0	0	0	0	0	0	0	0	0	0	0	0	0	0	0	0	0	0	0	0	0	0	0	0	0	0	0	0	0	0	0	0
AATAGTAGGAACTTCATTAAGATTACTAATTCGAGCAGAATTAGGAACCCCAGGATCTTTAATTGGAGATGATCAAATTTACAATACAATTGTTACAGCTCATGCATTTATTATAATTTTTTTTATAGTAATACCTATTATAATT	Arthropoda	Insecta	Lepidoptera	Sphingidae	Deilephila	elpenor	100		0	0	0	0	0	0	0	0	0	0	0	0	0	0	0	0	0	0	0	0	0	0	0	0	0	0	0	0	0	0	0	0	0	0	0	0	0	0	0	0	0
AGGAAACCCAGGATCATTAATTGGAGATGATCAAATTTATAATACTATTGTTACAGCACACGCTTTCATTATAATTTTTTTTATAGTTATACCTATTATAATTGGAGGATTTGGTAATTGATTAGTTCACCGTACCCTGGTCCTG	Arthropoda	Insecta	Lepidoptera	Noctuidae	Xestia	baja	98.41		0	0	0	0	0	0	0	0	0	0	0	0	0	0	0	0	0	0	0	0	0	0	0	0	0	0	0	0	0	0	0	0	0	0	0	0	0	0	0	0	0
AATAGTAGGAACTTCTTTAAGCTTACTAATTCGGGCAGAATTAGGATCTTCAGGTTCTTTAATTGGTGATGATCAAATTTATAATACAATTGTTACAGCTCACGCTTTTATCATAATTTTCTTTATAGTAATACCAATTATAATT	Arthropoda	Insecta	Lepidoptera	Lasiocampidae	Poecilocampa	populi	99.31		0	0	0	0	0	0	0	0	0	0	0	0	0	0	0	0	0	0	0	0	0	0	0	0	0	0	0	0	0	0	0	0	0	0	0	0	0	0	0	0	0
AGGAATAGTAGGAACTTCATTAAGATTATTATTTCGAGCTGAATTAGGTAACCCTGGATCATTAATTGGAGATGATCAAATTTATAATACTATTGTTACTGCTGCATTTATTATAAAAAAAATTATAGTAATACCAATTATAATT	No match								0	0	0	0	0	0	0	0	0	0	0	0	0	0	0	0	0	0	0	0	0	0	0	0	0	0	0	0	0	0	0	0	0	0	0	0	0	0	0	0	0
AATAGTAGGAACTTCATTAAGATTAGTAATTCGAGCTGAATTAGGTAACCCTGGGTCATTAATTGGAGATGATCAAATTTATAATACTATTGTTACTGCTCACGCATTTATTATAATTTTTTTCATAGTAATACCAATTATAATT	Arthropoda	Insecta	Lepidoptera	Argyresthiidae	Argyresthia	retinella	97.92		0	0	0	0	0	0	0	0	0	0	0	0	28	0	0	0	0	0	0	0	0	0	0	0	0	0	0	0	0	0	0	0	0	0	0	0	0	0	0	0	0
TATAATTGGATCATCAATAAGTTTAATTATTCGAATAGAATTAAGTAACCCAAGATTTTTAATTAAAAATGATCAAATTTATAATTCTTTCGTTACTACACATGCTTTTATTATAATTTTTTTTATAGTTATACCAATTATAATT	Arthropoda	Insecta	Hymenoptera	Ichneumonidae	Hyposoter	inquinatus	100		0	0	0	0	0	0	0	0	0	0	0	0	0	0	0	0	0	0	0	0	0	0	0	0	0	0	0	0	0	0	0	0	0	0	0	0	0	0	0	0	0
AGGAAACCCCGGATCTTTAATTGGAGATGATCAAATTTATAATACTATTGTAACTGCTCATGCTTTTATTATAATTTTTTTTATAGTTATGCCTATTATAATTGGAGGATTTGGAAATTGATTAGTTCACCGTACCCTGGTCCTG	Arthropoda	Insecta	Lepidoptera	Tortricidae	Epinotia	tenerana	98.41		0	0	0	0	0	0	0	0	0	0	0	0	0	0	0	0	0	0	0	0	0	0	0	0	0	0	0	0	0	0	0	0	0	0	0	0	0	0	0	0	0
AATAATTGGATCATCAATAAGAATTATTATCCGATTAGAACTTGGAAATCCAGGTTATTTAATTAATAACGACCAAATTTATAATTCTATTGTAACTGCTCACGCTTTTATTATAATTTTTTTTATAGTTATACCAATTATAATT	No match								0	0	0	0	0	0	0	0	0	0	0	0	0	0	0	0	0	0	0	0	0	0	0	0	0	0	0	23	0	0	0	0	0	0	0	0	0	0	0	0	0
TATAATTGGAACTTCTTTAAGAATAATAATTCGAGCTGAACTAGGAAATCCAGGATCATTAATTGGCGATGATCAAATTTATAATACTATTGTAACAGCTCATGCTTTTATTATAATTTTTTTTATAGTTATACCAATCATAATT	Arthropoda	Insecta	Lepidoptera	Tortricidae	Archips	oporanus	100		0	0	0	0	0	0	0	0	0	0	0	0	0	0	0	0	0	0	0	0	0	0	0	0	0	0	0	22	0	0	0	0	0	0	0	0	0	0	0	0	0
AGGTAATCCTGGATCTTTAATTGGGAATGATCAAATTTATAATACTATTGTTACAGCTCATGCTTTTATTATAATTTTTTTTATAGTTATACCTATTATAATTGGAGGATTTGGTAATTGATTAGTACACCGTACCCTGGTCCTG	Arthropoda	Insecta	Lepidoptera	Drepanidae	Drepana	falcataria	99.21		0	0	0	0	0	0	0	0	0	0	0	0	0	0	0	0	0	0	0	0	0	0	0	0	0	0	0	0	0	0	0	0	0	0	0	0	0	0	0	27	0
AGGGAATCCAGGTTCTTTAATTGGAGATGACCAAATTTATAATACTATCGTAACTGCTCATGCTTTTATCATAATTTTTTTTATAGTTATACCTATTATAATTGGAGGATTTGGTAATTGATTAGTTCACCGTACCCTGGTCCTG	Arthropoda	Insecta	Lepidoptera	Tortricidae	Pseudosciaphila	branderiana	97.62		0	0	0	0	0	0	0	0	0	0	0	0	0	0	0	0	0	0	0	0	0	0	0	0	0	0	0	0	0	0	0	0	0	0	0	0	0	0	0	0	0
AATAGTTGGTACTTCATTAAGATTATTAATTCGAATAGAATTAAGAACTTTAAGAAATTTAATTGGAAATGATCAAATTTATAATGTAATTGTTACTGCCCATGCATTTATTATAATTTTTTTTATAGTTATACCAATTATAATT	Arthropoda	Insecta	Diptera	Cecidomyiidae			100		0	0	0	0	0	0	0	0	0	0	0	0	0	0	0	0	0	0	0	0	0	0	0	0	0	0	0	0	0	0	0	0	0	0	0	0	0	0	0	0	0
AATAATTGGAACTTCATTAAGAATTTTAATTCGAGCAGAGCTTGGTCATCCGGGGCGATTAATTGGAGATGACCAAATCTATAATGTTATTGTAACAGCTCATGCATTTATTATAATTTTCTTTATAGTAATACCTATTATAATT	Arthropoda	Insecta	Diptera	Tipulidae	Tipula	sintenisi	98.61		0	0	0	0	0	0	0	0	0	0	0	0	0	0	0	0	0	0	0	0	0	0	0	0	0	0	0	0	0	0	0	0	0	0	0	0	0	0	0	0	0
AATATTAGGAACATCTTTAAGATGAATTATTCGAATTGAATTAGGACAACCAGGATCTTTTATTGGAGATGACCAAATCTATAATGTAGTAGTTACAGCACATGCATTTATTATAATTTTCTTCATAGTAATGCCAGTAATAATT	Arthropoda	Insecta	Hemiptera	Anthocoridae	Temnostethus	gracilis	100		0	0	0	0	0	0	0	2	0	21	3	0	0	0	0	0	0	0	0	0	0	0	0	0	0	0	0	0	0	0	0	0	0	0	0	0	0	0	0	0	0
TTTAGTAGGAACTAGATTAAGTTTATTAATTCGAGCTGAATTAGGTCAACCAGGATCCTTAATTGGAGATGACCAAATTTATAATGTAATTGTAACTGCTCATGCATTTATTATAATTTTTTTTATAGTTATACCAATTGTTATT	Arthropoda	Insecta	Neuroptera	Hemerobiidae	Wesmaelius	sp.	100		0	0	0	0	0	0	0	0	0	0	0	0	0	0	0	0	0	0	0	0	0	0	0	0	0	0	0	26	0	0	0	0	0	0	0	0	0	0	0	0	0
AGGAAATCCGGGATCTTTAATCGGAGATGATCAAATTTATAATACTATTGTTACAGCTCATGCTTTTATTATAATTTTTTTCATAGTTATACCTATTATAATTGGAGGATTTGGTAATTGATTAGTACACCGTACCCTGGTCCTG	Arthropoda	Insecta	Lepidoptera	Noctuidae	Hyppa	rectilinea	97.62		0	0	0	0	0	0	0	0	0	0	0	0	0	0	0	0	0	0	0	0	0	0	0	0	0	0	0	0	0	0	0	0	0	0	26	0	0	0	0	0	0
AATAGTGGGAACATCACTAAGTTTATTAATTCGAGCAGAATTAGGAAACCCAGGATCTTTAATTGGAGATGATCAAATTTATAATACTATTGTTACAGCTCATGCTTTTATTATAATTTTTTTTATAGTTATACCTATTATAATC	Arthropoda	Insecta	Lepidoptera	Gelechiidae	Carpatolechia	alburnella	100		0	0	0	0	0	0	0	0	0	0	25	0	0	0	0	0	0	0	0	0	0	0	0	0	0	0	0	0	0	0	0	0	0	0	0	0	0	0	0	0	0
GATAGTAGGAACTTCATTAAGATTATTAATTCGAGCTGAATTAGGTAACCCTGGATCATTAATTGGAGATGATCAAATTTATAATACTATTGTTACTGCTCATGCATTTATTATAAAAAAATATATAGTAATACCAATTATAATT	No match								0	0	0	0	0	0	0	0	0	0	0	0	25	0	0	0	0	0	0	0	0	0	0	0	0	0	0	0	0	0	0	0	0	0	0	0	0	0	0	0	0
AAGATTATTAATTCGAGCTGAATCCAATTAATGATCCAGGGTTATCTAAACCCTGATATTAATTGGAGATGATCAAATTTATAATACTATTGTTACTGCTCACGCATTTATTATAATTTTTTTCATAGTAATACCAATTATAATT	Arthropoda	Insecta	Lepidoptera	Tortricidae	Eana	incanana	97.7		0	0	0	0	0	0	0	0	0	0	0	0	25	0	0	0	0	0	0	0	0	0	0	0	0	0	0	0	0	0	0	0	0	0	0	0	0	0	0	0	0
GATAGTAGGAACCTCATTAAGATTATTAATTCGAGCTGAATTAGGTAACCCAGGGTCATTAATTGGAGATGATCAAATTTATAATACTATTGTAACAGCTCATGCTTTTATTATAATTTTTTTTATGGTAATACCTATTATAATT	No match								0	0	0	0	0	0	0	0	0	0	0	0	0	0	0	0	0	0	0	0	0	0	0	0	0	0	0	0	0	0	0	25	0	0	0	0	0	0	0	0	0
TATAGTAGGTACATCACTAAGATTATTAATTCGTGCCGAATTAGGAAACCCTGGATCTTTAATTGGCGATGATCAAATTTATAATACTATTGTTACAGCTCATGCTTTTATTATAATTTTTTTTATAGTTATACCTATTATAATT	Arthropoda	Insecta	Lepidoptera	Noctuidae	Dryobotodes	tenebrosa	99.31		0	0	0	0	0	0	0	0	0	0	0	0	0	0	0	0	0	0	0	0	0	0	0	0	0	0	0	0	0	0	0	0	25	0	0	0	0	0	0	0	0
GATAGTCGGGACTTCTTTAAGTATACTAATTCGAACAGAATTGGGCCATCCAGGAGCTTTAATTGGAAACGATCAAATTTATAATGTAATTGTAACTGCCCATGCTTTTATTATAATTTTTTTCATAGTTATACCAATTATAATT	Arthropoda	Insecta	Diptera	Ceratopogonidae	Culicoides	sp.	100		0	0	0	0	0	0	0	0	0	0	0	0	0	0	0	0	0	0	0	0	0	0	0	0	0	0	0	0	0	0	0	0	0	0	0	0	0	0	0	0	0
AATAGTAGGTACTTCCCTAAGAATTTTAATTCGAATAGAATTAGGACATCCAGGACCTTTAATTGGAGATGACCAAATTTATAATGTAATTGTAACAGCTCATGCTTTTGTAATAATTTCTTTTATAGTAATACCTATTATAATT	Arthropoda	Insecta	Diptera	Empididae	Rhamphomyia	anomalipennis	98.61		0	0	0	0	0	0	0	0	0	0	0	0	0	0	0	0	0	0	0	0	0	0	0	0	0	0	0	0	0	0	0	0	0	0	0	0	0	0	0	0	0
TATAATTGGTACCTCTTTAAGATTATTAATTCGAGCTGAATTAGGAAACCCCGGATCTTTAATTGGAGATGATCAAATTTATAATACTATTGTAACTGCTCATGCTTTTTATATAATTTTTTTTATAGTTATGCCTATTATAATT	Arthropoda	Insecta	Lepidoptera	Tortricidae	Epinotia	tenerana	98.61		0	0	0	0	0	0	0	0	0	0	0	0	0	0	0	0	0	0	0	0	0	0	0	0	0	0	0	0	0	0	0	0	0	0	0	0	0	0	0	0	0
TTTTTTGGGGACAAGCTTGTCTATAATTATTCGTTTTGAATTGGCTAAGCCTGGAATTTTATTGGGAAATGGACAATTATATAATTCTATTATTACTGCGCATGCTTTGTTAATAATTTTTTTTATGGTTATACCTAGTATGGTG	No match								0	0	0	0	24	0	0	0	0	0	0	0	0	0	0	0	0	0	0	0	0	0	0	0	0	0	0	0	0	0	0	0	0	0	0	0	0	0	0	0	0
TGGAACAATTTTATCATTATTAATTCGGCTTGAATTAGCATATCCAGGAAATCAATTTTTTGGTGGAAATCATCAATTATATAATGTAGTAGTTACAGCTCATGCTTTTTTAATGATTTTTTTTATGGTTATGCCAGTTTTGATT	No match								0	0	0	0	0	0	0	0	0	0	0	0	0	0	0	24	0	0	0	0	0	0	0	0	0	0	0	0	0	0	0	0	0	0	0	0	0	0	0	0	0
AATAGTAGGAACATCTCTTAGTTTATTAATTCGAACTGAACTAGGAAACCCAGGTTCACTTATTGGAGATGATCAAATTTATAACACTATTGTAACAGCTCATGCTTTTATTATAATTTTTTTTATAGTTATACCCATTATAATT	Arthropoda	Insecta	Lepidoptera	Nymphalidae	Brenthis	ino	99.31		0	0	0	0	0	0	0	0	0	0	0	0	0	0	0	0	0	0	0	0	0	0	0	0	0	0	0	0	0	0	0	0	0	24	0	0	0	0	0	0	0
AATAATTGGAACTTCATTAAGTTTATTAATTCGTGCATAATTAGGTAATCCTGGATCTTTAATTGGGAATGATCAAATTTATAATACTATTGTTACAGCTCATGCTTTTATTATAATTTTTTTTATAGTTATACCTATTATAATT	Arthropoda	Insecta	Lepidoptera	Drepanidae	Drepana	falcataria	99.31		0	0	0	0	0	0	0	0	0	0	0	0	0	0	0	0	0	0	0	0	0	0	0	0	0	0	0	0	0	0	0	0	0	0	0	0	0	0	0	0	0
AATAGTTGGTACATCTTTAAGTGTATTAATTCGTGCAGAACTTGGTCACCCAGGTGCTTTAATTGGTGATGATCAAATTTATAATGTAATTGTAACAGCTCATGCTTTTGTAATAATTTTTTTTATAGTAATGCCTATTATAATT	Arthropoda	Insecta	Diptera	Syrphidae	Parasyrphus	lineolus	100		0	0	0	0	0	0	0	0	0	0	0	0	0	0	0	0	0	0	0	0	0	0	0	0	0	0	0	0	0	0	0	0	0	0	0	0	0	0	0	0	0
AATAGTAGGTACTTCCCTAAGAATTTTAATTCGTATAGAATTAGGGCATCCAGGAGCTTTAATTGGAGATGACCAAATTTATAATGTAATTGTAACAGCTCATGCTTTTGTAATAATTTTTTTTATAGTAATACCTATTATAATT	Arthropoda	Insecta	Diptera	Empididae	Rhamphomyia	anomalipennis	98.61		0	0	0	0	0	0	0	0	0	0	0	0	0	0	0	0	0	0	0	0	0	0	0	0	0	0	0	0	0	0	0	0	0	0	0	0	0	0	0	0	0
AATAGTGGGAACATCTCTAAGTTTACTAATTCGAGCTGAATTAGGAAATCCTGGATCATTAATCGGAAATGATCAAATTTATAATACTATTGTTACAGCTCATGCATTTATCATTAATTTTTTTATAGTTATACCAATTATAATT	No match								0	0	0	0	0	0	0	0	0	0	0	0	0	0	0	0	0	0	0	0	0	0	0	0	0	0	0	0	0	0	0	0	0	0	0	0	0	0	0	0	0
AATAGTAGGAACTTCATTAAGATTATTAATTCGAGCTGAATTAGGTAACCCTGGGTCATTAATTGGAGATGATCAAATTTATAATACTATTGTTACTGCTCACGCATTTATTATAATTTTTTTCATAGTAATACCAATTATAATT	Arthropoda	Insecta	Lepidoptera	Argyresthiidae	Argyresthia	retinella	98.61		0	0	23	0	0	0	0	0	0	0	0	0	0	0	0	0	0	0	0	0	0	0	0	0	0	0	0	0	0	0	0	0	0	0	0	0	0	0	0	0	0
AATAGTAGGAACTTCTTTAAGATTATTAATTCGAGCTGAATTAGGTAATCCTGGGTTATTAATTGGAGATGATCAAATTTATAATACTATTGTTACTGCTCACGCATTTATTATAATGTTTTTCATAGTAATACCAAATATAATT	Arthropoda	Insecta	Lepidoptera	Argyresthiidae	Argyresthia	retinella	97.92		0	0	0	0	0	0	0	0	0	0	0	0	23	0	0	0	0	0	0	0	0	0	0	0	0	0	0	0	0	0	0	0	0	0	0	0	0	0	0	0	0
AATAGTGGGAACATCTTTAAGTATATTAATTCGAGCTGAATTAGGTCACCCTGGAACATTAATCGGAGATGACCAAATTTATAATGTTATTGTAACTGCTCATGCTTTTATTATAATTTTTTTTATAGTTATACCGATTTTAATT	Arthropoda	Insecta	Diptera	Chironomidae	Polypedilum	nubeculosum	100		0	0	0	0	0	0	0	0	0	0	0	0	0	0	5	0	0	0	0	0	0	0	0	0	0	0	0	0	0	0	0	0	0	0	0	0	0	0	0	0	0
GGGATAGTAGGAACTTCATTAAGATTATTAATTCGAGCTGAATTAGGTAACCCTGGATCATTAATTGGAGATGATCAAATTTATAATACTATTGTTACTGCTCATGCATTTATTATAATTTTTTATAGTAATACCAATTATAATT	No match								0	0	0	0	0	0	0	0	0	0	0	0	0	0	23	0	0	0	0	0	0	0	0	0	0	0	0	0	0	0	0	0	0	0	0	0	0	0	0	0	0
ACTAATTGGAACTTCCTTAAGGCTTTTAATTCGAGCCGAATTAGGTACCCCAGGTTCCTTAATTGGAAATGATCAAATCTATAATACTATTGTTACTGCTCATGCTTTCATTATAATTTTTTTTATAGTTATGCCTATTATAATT	Arthropoda	Insecta	Lepidoptera	Psychidae	Sterrhopterix	standfussi	100		0	0	0	0	0	0	0	0	0	0	0	0	0	0	0	0	0	0	0	0	0	0	0	0	0	0	0	0	0	23	0	0	0	0	0	0	0	0	0	0	0
AATAGTAGGTACATCTTTAAGTCTTTTAATTCGAGCTGAATTAGGAACTCCAGGATCTTTAATTGGTGATGATCAAATTTATAATACTATTGTAACTGGACATGCTTTTATTATAATTTTTTTTATAGTAATACCAATTATAATT	Arthropoda	Insecta	Lepidoptera	Pyralidae	Ortholepis	betulae	99.31		0	0	0	0	0	0	0	0	0	0	0	0	0	0	0	0	0	0	0	0	0	0	0	0	0	0	0	0	0	0	0	0	0	0	0	0	0	0	0	0	0
AATAGTAGGAACTTCATTAAGATTATTATTTTGAGCTGAATTAGGTAACCCTGGATCATTAATTGGAGATGATCAAATTTATAATACTATTGTTACTGCTCACGCATTTATTATAATTTTTTTCATAGTAATACCAATTATAATT	Arthropoda	Insecta	Lepidoptera	Tortricidae	Eana	incanana	97.7		0	0	0	0	0	0	0	0	0	0	0	0	22	0	0	0	0	0	0	0	0	0	0	0	0	0	0	0	0	0	0	0	0	0	0	0	0	0	0	0	0
AATAGTAGGAACTTCCTTAAGATTATTAATTCGAGCCGAATTAGGAAATCCCGGGTCTTTAATTGGAGATGATCAAATTTATAATACTATTGTTACAGCACATGCTTTTATTATAATTTTTTTTATAGTTATACCTATTATAATT	Arthropoda	Insecta	Lepidoptera	Noctuidae	Rileyiana	fovea	99.31		0	0	0	0	0	0	0	0	0	0	0	0	0	0	0	0	0	0	0	0	0	0	0	0	0	0	0	0	0	0	0	0	0	0	0	0	0	0	0	0	0
TGGTACATTGCTATCACTTATTATACGTTTAGAATTAGCCTATCCAGGAAATCAGCTTTTTAATGGTAATCATCAATTATATAATGTTATAGTTACAGCACATGCCATAGTTATGATTTTTTTTATGGTAATGCCAATTTTAATA	No match								0	0	0	0	0	0	0	0	0	0	0	0	0	0	0	0	0	0	0	0	0	0	0	0	0	0	0	0	0	0	0	0	0	0	0	0	0	0	0	0	0
AATAATTGGAACTTCTTTAAGATTATTAATTCGAGCTGAATTAGGAAATCCAGGATCACTAATTGGTGATGATCAAATTTATAACACTATTGTAACTGCTCATGCTTTTATTATTAATTTTTTTATAGTAATACCTATTATAATT	Arthropoda	Insecta	Lepidoptera	Tortricidae	Apotomis	turbidana	98.61		0	0	0	0	0	0	0	0	0	0	0	0	0	0	0	0	0	0	0	0	0	0	0	0	0	0	0	0	0	0	0	0	0	0	0	0	0	0	0	0	0
AATAGTAGGAACTTCTTTAAGACTATTAATTCGAATAGAATTAAGAACAATTAAAAATTTAATTGGAAATGATCAAATTTACAATGTTATTGTTACAGCTCATGCTTTCATTATAATTTTTTTTATAGTTATACCAATTTTAATT	Arthropoda	Insecta	Diptera	Cecidomyiidae			99.31		0	0	0	0	0	0	0	0	0	0	0	0	13	0	0	0	0	0	0	0	0	0	0	0	0	0	0	0	0	0	0	0	0	0	0	0	0	0	0	0	0
GAATAGTAGGAACTTCATTCAGATTATTAATTCGAGCTGAATTAGGTAACCCTGGATCATTAATTGGAGATGATCAAATTTATAATACTATTGTTACTGCTCACGCATTTATTATAATTTTTTTATAGTAATGCCAATTATAATT	No match								0	0	0	0	0	0	0	0	0	0	0	0	21	0	0	0	0	0	0	0	0	0	0	0	0	0	0	0	0	0	0	0	0	0	0	0	0	0	0	0	0
TCTCCTAGGATCAGCGTTAAGAGGACTGATTCGTCTAGAGTTAGGACAACCAGGATCTCTTATAGAAAACGATCAAATTTATAACACTATCGTAACTGCGCATGCTTTTGTAATAATTTTTTTTATGGTTATACCTGTTATAATT	Arthropoda	Arachnida	Sarcoptiformes	Ceratozetidae	Diapterobates	humeralis	100		0	0	0	0	0	0	0	0	0	0	0	0	0	0	21	0	0	0	0	0	0	0	0	0	0	0	0	0	0	0	0	0	0	0	0	0	0	0	0	0	0
GGGGAACCCAGGGTCATTAATTGGAGATGATCAAATTTATAACACTATTGTGACAGCTCATGCTTTTATTATAATTTTTTTTATAGTTATACCCATCATAATTGGAGGATTTGGAAATTGATTAGTACACCGTACCCTGGTCCTG	Arthropoda	Insecta	Lepidoptera	Geometridae	Crocallis	elinguaria	98.41		0	0	0	0	0	0	0	0	0	0	0	0	0	0	0	0	0	0	0	0	0	0	0	0	21	0	0	0	0	0	0	0	0	0	0	0	0	0	0	0	0
TAGGAAACCCAGGATCTTTAATTGGAGATGATCAAATTTATAATACTATTGTAACTGCTCATGCTTTTATTATAATTTTTTCATAGTTATACCTATTATAATTGGAGGATTTGGTAATTGATTAGTACACCGTACCCTGGTCCTG	No match								0	0	0	0	0	0	0	0	0	0	0	0	0	0	0	0	0	0	0	0	0	0	0	0	0	0	0	0	0	21	0	0	0	0	0	0	0	0	0	0	0
AATAGTAGGAACATCACTAAGATTATTAATTCGAGCTGAATTAGGAAACCCAGGATCTTTAATTGGTGATGATCAAATTTATAATACTATTGTTACAGCTCATGCTTTTATTATAATTTTTTTTATAGTTATACCTATTATAATT	Arthropoda	Insecta	Lepidoptera	Noctuidae	Conistra	alicia	100		0	0	0	0	0	0	0	0	0	0	0	0	0	0	0	0	0	0	0	0	0	0	0	0	0	0	0	0	0	0	0	0	0	0	0	0	0	0	0	0	0
TATAGTTGGAACATCTTTAAGTTTATTAATTCGAGCTGAATTAGGAAATCCAGGTTCTCTAATTGGAGATGATCAAATTTATAATACTATTGTAACAGCTCATGCTTTTATTATTAATTTTTTCATGGTTATACCTATTATAATT	Arthropoda	Insecta	Lepidoptera	Coleophoridae	Coleophora	serratella	98.61		0	0	0	0	0	0	0	0	0	0	0	0	0	0	0	0	0	0	0	0	0	0	0	0	0	0	0	0	0	0	0	0	0	0	0	0	0	0	0	0	0
AATATTAGGATTATCATTTAGAATATTAATTCGAACAGAACTAGGAATACCAGGATCTATAATTGGGGATGATCAAATTTATAACGTAATTGTAACCTCCCATGCATTTTTAATAATTTTTTTTATAGTAATACCTATTATAATT	Arthropoda	Insecta	Hymenoptera	Tenthredinidae	Euura	viduata	100		0	0	0	0	0	0	0	0	0	0	0	0	0	0	0	0	0	0	0	0	0	0	0	0	0	0	0	0	0	0	0	0	0	0	0	0	0	0	0	0	0
CTTGATTGGAACAATAAGAAGTGTCATTATTCGCTCTGAACTAGCCCAGCCAGGTTCATTAGTCAAAAATGACCAAATCTATAATGTATTAATTACATCTCACGCGTTTATTATAATTTTCTTCATAGTTATACCAATTTTAATT	No match								0	0	0	0	0	0	0	0	0	0	0	0	0	0	0	0	0	0	0	0	0	0	0	0	0	0	0	0	0	0	0	0	0	0	0	0	0	0	0	0	0
TTGAGCTGGTATAGTAGGAACTTAGCGAAGTTTATTAATTCGAACAAAATTAGGAATACTTGGTTCTTTAATTGTAAATTATCAAAATTTTAGTACAATTGTAACAGCACATGCTTTTTTCTTTATGGTAATACCAATTATAATT	No match								20	0	0	0	0	0	0	0	0	0	0	0	0	0	0	0	0	0	0	0	0	0	0	0	0	0	0	0	0	0	0	0	0	0	0	0	0	0	0	0	0
AATAGTAGGAACATCTTTAAGATTACTCATTCGAGCAGAATTAGGAAATCCAGGATCATTAATTGGAGATGATCAAATTTATAATACTATTGTAACAGCTCATGCATTTATTATAATTTTTTTTATAGTTATACCAATTATAATT	Arthropoda	Insecta	Lepidoptera	Tortricidae	Pandemis	heparana	100		0	0	0	0	0	0	0	0	0	0	0	0	0	0	0	0	0	20	0	0	0	0	0	0	0	0	0	0	0	0	0	0	0	0	0	0	0	0	0	0	0
GATAATAGGATCTTCACTTAGAATATTAATTCGACTTGAATTAAGACAAATTAATTCAATTATTAATAACAATCAATTATATAATGTAATTGTTACTATCCATGCATTTATTATAATTTTTTTTATAACTATACCTATTGTAATT	Arthropoda	Insecta	Hemiptera	Aphididae	Cinara	sp.	100		0	0	0	0	0	0	0	0	0	0	0	0	0	0	0	0	0	0	0	0	0	0	0	0	0	0	0	20	0	0	0	0	0	0	0	0	0	0	0	0	0
AGGAAACCCCGGATCTTTAATTGGTGATGATCAAATCTATAACACTATTGTTACAGCTCATGCTTTTATTATAATTTTTTTTATAGTTATACCTATTATAATTGGAGGATTTGGTAATTGATTAGTTCACCGTACCCTGGTCCTG	No match								0	0	0	0	0	0	0	0	0	0	0	0	0	0	0	0	0	0	0	0	0	0	0	0	0	0	0	0	20	0	0	0	0	0	0	0	0	0	0	0	0
AATAGTAGGAACATCTTTAAGATTACTAATTCGTGCTGAATTAGGTAATCCAGGCTCATTAATTGGAGATGATCAAATTTATAATACTATTGTAACAGCTCATGCTTTTATTATAATTTTTTTTATAGTTATACCTATTATAATT	Arthropoda	Insecta	Lepidoptera	Drepanidae	Achlya	flavicornis	100		0	0	0	0	0	0	0	0	0	0	0	0	0	0	0	0	0	0	0	0	0	0	0	0	0	0	0	0	0	0	0	0	0	0	0	0	0	0	0	0	0
AGGATCTTCAGGTTCTTTAATTGGTGATGATCAAATTTATAATACAATTGTTACAGCTCACGCTTTTATCATAATTTTCTTTATAGTAATACCAATTATAATTGGAGGATTTGGAAATTGATTAGTTCACCGTACCCTGGTCCTG	Arthropoda	Insecta	Lepidoptera	Lasiocampidae	Poecilocampa	populi	98.41		0	0	0	0	0	0	0	0	0	0	0	0	0	0	0	0	0	0	0	0	0	0	0	0	0	0	0	0	0	0	0	0	0	0	0	0	0	0	0	0	0
AATAGTAGGAACTTCATTAAGTATATTAATTCGAGCTGAGCTAGGACACCCTGATGCTTTAATTGGAGATGACCAAATTTATAATGTAATTGTTACAGCACATGCTTTCATTATAATTTTTTTTATAGTAATACCTATTATAATT	Arthropoda	Insecta	Diptera	Muscidae	Phaonia	falleni	100		0	0	0	0	0	0	0	0	0	0	0	0	0	0	0	0	0	0	0	0	0	0	0	0	0	0	0	0	0	0	0	0	0	0	0	0	0	0	0	0	0
TATGCTAGGAACTGGTTTAAGAATAATTGTTCGATTAGAAGTTGGAATACCTGGAAAACTTATTGGTAATGATCAAATTTACAACTCCATTGTAACTGCTCATGCATTTGTTATAATTTTTTTTATAGTTATACCAATTATACTA	No match								0	0	0	0	0	0	0	0	0	0	0	0	0	0	0	0	0	0	0	0	0	0	0	0	0	0	0	0	0	0	0	0	0	0	0	0	0	0	0	0	0
GTATAGTTGGAACATCCCTCAGAATTTTAATTCGTTCAGAACTAGGAAATCCTGGATCATTAATCGGAGATGATCAAATTTATAATGTAATTGTTACAGCCCATGCTTTTGTAATAATTTTTTTATAGTAATGCCAGTAGTAATC	Arthropoda	Insecta	Coleoptera	Staphylinidae	Anthophagus	omalinus	100		4	0	0	0	0	0	0	0	0	0	0	0	0	0	0	0	0	0	0	0	0	0	0	0	0	0	0	0	0	0	0	0	5	0	0	0	0	0	0	0	0
AATAGTAGGAACTTCATTAAGATTATTAATTCGAGCTGAATTAGGTAACCCCGGATCTTTAATTGGAGATGATCAAATTTATAATACTATTGTAACAGCTCATGCTTTTATTATAATTTTTTTTATAGTTATACCAATCATAATT	Arthropoda	Insecta	Lepidoptera	Erebidae	Catocala	nymphagoga	99.31		0	0	0	0	0	0	0	0	19	0	0	0	0	0	0	0	0	0	0	0	0	0	0	0	0	0	0	0	0	0	0	0	0	0	0	0	0	0	0	0	0
AGGGAACCCGGGATCTTTAATTGGAGACGATCAAATTTATAACACTATTGTTACAGCTCATGCTTTTATTATAATTTTTTTTATAGTTATACCTATTATAATTGGAGGATTTGGAAATTGATTAGTTCACCGTACCCTGGTCCTG	Arthropoda	Insecta	Lepidoptera	Geometridae	Epirrita	autumnata	99.21		0	0	0	0	0	0	0	0	0	0	0	0	0	0	0	0	0	0	0	0	0	0	0	0	0	0	0	0	0	0	0	0	0	0	0	19	0	0	0	0	0
TGGTCACCCAGGGGCATTAATTGGAGATGATCAAATTTATAATGTTATTGTTACTGCACATGCTTTTATTATAATTTTTTTTATAGTTATACCTATTATAATTGGGGGATTTGGTAATTGATTAGTTCACCGTACCCTGGTCCTG	Arthropoda	Insecta	Diptera	Tipulidae	Prionocera	subserricornis	99.21		0	0	0	0	0	0	0	0	0	0	0	0	0	0	0	0	0	0	0	0	0	0	0	0	0	0	0	0	0	0	0	0	0	0	0	0	0	0	0	0	19
AATAGTAGGGACTTCCTTAAGATTATTAATTCGAGCCGAATTAGGAAATCCCGGATCTTTAATTGGAGATGATCAAATTTATAATACTATTGTTACAGCACATGCTTTTATTATAATTTTTTTTATAGTTATACCTATTATAATT	Arthropoda	Insecta	Lepidoptera	Noctuidae	Rileyiana	fovea	99.31		0	0	0	0	0	0	0	0	0	0	0	0	0	0	0	0	0	0	0	0	0	0	0	0	0	0	0	0	0	0	0	0	0	0	0	0	0	0	0	0	0
TATATTAGGAACTGCAATAAGAGTTTTGATTCGAATTGAATTAGGTCAACCGGGGAGATTTATTGGTGATGATCAATTATATAATGTTATTGTTACGGCTCATGCTTTTGTTATAATTTTTTTTATAGTAATACCTATTTTAATT	Arthropoda	Arachnida	Araneae	Araneidae	Zilla	diodia	100		0	0	0	0	0	0	0	0	0	0	0	0	0	0	0	0	0	0	0	0	0	0	0	0	0	0	0	0	0	0	0	0	0	0	0	0	0	0	0	0	0
AATAGTAGGTATAATACTTAGTATAATCATTCGTATTGAACTTAATCAACCAGGTTCATTCTTAGGAAATGACCAAATTTACAATGTAATTGTTACATCTCATGCATTTGTTATTAATTTTTTTATAGTTATACCCATCTTAATT	No match								0	0	0	0	0	0	0	0	0	0	0	0	0	0	0	0	0	0	0	0	0	0	0	0	0	0	0	0	0	0	0	0	0	0	0	0	0	0	0	0	0
TATAGTAGGAACCTCTTTAAGTCTTTTAATTCGGGCTGAATTAGGAAACCCAGGTTCATTAATCGGAGATGATCAAATTTATAATACTATTGTTACAGCTCATGCTTTTATTATAATTTTTTTTATAGTTATACCTATTATAATT	Arthropoda	Insecta	Lepidoptera	Notodontidae	Peridea	anceps	99.31		0	0	0	0	0	0	0	0	0	0	0	0	0	0	0	0	0	0	0	0	0	0	0	0	0	0	0	0	0	0	0	0	0	0	0	0	0	0	0	0	0
TATAGTAGGTACATCACTAAGATTATTAATTCGTGTTGAATTAGGAGACCCTGGATCTTTAATTGGCGATGATCAAATTTATAATACTATTGTTACAGCTCATGCTTTTATTATAATTTTTTTTATAGTTATACCTATTATAATT	No match								0	0	0	0	0	0	0	0	0	0	0	0	0	0	0	0	0	0	0	0	0	0	0	0	0	0	0	0	0	0	0	0	0	0	0	0	0	0	0	0	0
AATAGTGGGAACATCATTAAGAATTTTAATTCGAGCTGAATTAGGTCACCCTGGAGCTCTTATTGGAGATGACCAAATTTATAATGTTATCGTTACAGCCCATGCTTTTGTAATAATTTTTTTTATAGTAATACCAATTATAATT	Arthropoda	Insecta	Diptera	Drosophilidae			100		0	0	0	0	0	0	0	0	0	0	0	0	0	0	0	0	0	0	0	0	0	0	0	0	0	0	0	0	0	0	0	0	0	0	0	0	0	0	0	0	0
AATAGTTGGAACCTCTTTAAGAATTTTAATTCGAGCTGAATTAGGCCATCCAGGAGCTCTAATTGGAGACGATCAAATCTATAATGTAATTGTTACAGCTCACGCCTTTGTAATAATTTTCTTCATAGTTATACCCATTATAATT	Arthropoda	Insecta	Diptera	Lauxaniidae	Sapromyza	hyalinata	99.31		0	0	0	0	0	0	0	0	0	0	0	0	0	0	0	0	0	0	0	0	0	0	0	0	0	0	0	0	0	0	0	0	0	0	0	0	0	0	0	0	0
AGGAAATCCTGGATCTTTAATTGGAGATGATCAAATTTATAACACCATTGTTACAGCACATGCTTTCATTATAATTTTTTTTATAGTTATACCTATTATAATTGGAGGATTTGGAAATTGATTAGTACACCGTACCCTGGTCCTG	Arthropoda	Insecta	Lepidoptera	Gelechiidae	Helcystogramma	rufescens	97.62		0	0	0	0	0	0	0	0	0	0	0	0	0	0	0	0	0	0	0	0	0	0	0	0	0	0	0	0	0	0	0	0	0	0	0	0	0	0	0	0	0
TATAGTAGGAACTTCTTTAAGGATTCTAGTTCGAGCCGAACTAGGAAGACCTGGAACTTTAATTGGTAATGACCAAATTTATAATGTAATTGTTACTGCTCATGCTTTTATCATAATTTTTTTTATAGTAATACCAATTATAATT	Arthropoda	Insecta	Coleoptera	Chrysomelidae	Galerucella	lineola	100		0	9	0	0	0	0	0	0	0	0	0	0	0	0	0	0	0	0	0	0	0	0	0	0	0	0	0	0	0	0	0	0	0	0	0	0	0	0	0	0	0
AGTAATAGGAGCCTCTATAAGAATTATTATTCGAATAAAACTTTCACACCCTTCTTTTTTTGGTCAAAACGACCAAACATATAACACTATAGTAACGGCACATGCTTTCATTATAATTTTTTTTATAGTAATACCCATTATAATT	No match								0	0	18	0	0	0	0	0	0	0	0	0	0	0	0	0	0	0	0	0	0	0	0	0	0	0	0	0	0	0	0	0	0	0	0	0	0	0	0	0	0
ATAGTAGGAACTTCTTTAAGATTATTAATTTGTGCAGAATTAGGTAATCCTGGATCATTAATTGGAAATGATCAAATTTATAATACTATTGTAACAGCTCATGCTTTTATTACATATTTTTTTTATAGTTATGCCAATTATAATT	Arthropoda	Insecta	Lepidoptera	Ypsolophidae	Ypsolopha	parenthesella	97.92		0	0	0	0	0	0	0	0	0	0	18	0	0	0	0	0	0	0	0	0	0	0	0	0	0	0	0	0	0	0	0	0	0	0	0	0	0	0	0	0	0
AATAGTAGGAACCTCTCTTAGTATACTTATTCGAACAGAGCTAGGTAACCCCGGATCCTTAATTGGAGACGATCAAATTTATAACGTTATTGTAACCGCTCATGCCTTTATTATAATTTTCTTTATAGTTATACCTATCATAATC	Arthropoda	Insecta	Coleoptera	Curculionidae	Polydrusus	pilosus	99.31		0	0	0	0	0	0	0	0	0	0	0	0	0	0	0	0	0	0	0	0	0	0	0	0	0	0	0	0	0	0	0	0	0	0	0	0	0	0	0	0	0
CCCTGGAAATCAATTTTTTTTAGGAAATCACCAGCTTTATAACGTAGTGGTAACGGCACACGCCTTTATTATGATTTTTTTCATGGTCATGCCAATTTTAATTGGAGGATTTGGAAATTGATTAGTTCACCGTACCCTGGTCCTG	No match								0	0	0	0	0	0	0	0	0	0	0	0	0	0	0	0	0	0	0	0	0	0	0	0	0	0	0	0	0	0	0	0	0	0	0	0	0	0	0	0	0
AATAGTAGGTACATCATTAAGAATTTTAATTCGTGCAGAATTAGGTCATCCAGGTGCATTAATTGGAGATGATCAAATTTATAATGTAATTGTTACAGCTCACGCATTTGTAATAATTTTTTTTATAGTAATACCTATTATAATT	Arthropoda	Insecta	Diptera	Syrphidae	Pipiza	sp.	99.31		0	0	0	0	0	0	0	0	17	0	0	0	0	0	0	0	0	0	0	0	0	0	0	0	0	0	0	0	0	0	0	0	0	0	0	0	0	0	0	0	0
AAGACAACCAGGAATATTTATTGGTAATGACCAAATTTATAATGTAATTGTTACAGCACATGCTTTTATTATAATTTTTTTTATAGTAATACCTATTATAATTGGAGGATTTGGAAATTGATTAGTTCACCGTACCCTGGTCCTG	Arthropoda	Insecta	Diptera	Culicidae	Ochlerotatus	sp.	100		0	0	0	0	0	0	0	0	0	0	0	0	0	0	0	0	0	0	0	0	0	17	0	0	0	0	0	0	0	0	0	0	0	0	0	0	0	0	0	0	0
AATAGTAGGAACTTCTTTAAGATTATTAATTAGAGAAGAATTAGGTAACCCTGGATCTTTAATTGGTGATGATCAAATTTATAATACTATTGTAACTGCTCATGCTTTTATTATAATTTTTTTTATAGTAATACCTATTATAATT	Arthropoda	Insecta	Lepidoptera	Geometridae	Arichanna	melanaria	98.61		0	0	0	0	0	0	0	0	0	0	0	0	0	0	0	0	0	0	0	0	0	0	0	0	0	0	0	0	0	0	0	0	17	0	0	0	0	0	0	0	0
AATAATTGGAACTTCATTAAGTTTATTAATTCGTGCAGAATTAGGTAATCCTGGATCTTTAATTGGGAATGATCAAATTTATAATACTATTGTTACAGCTCATGCTTTTATTATAATTTTTTTTATAGTTATACCAATTATAATT	Arthropoda	Insecta	Lepidoptera	Drepanidae	Drepana	falcataria	99.31		0	0	0	0	0	0	0	0	0	0	0	0	0	0	0	0	0	0	0	0	0	0	0	0	0	0	0	0	0	0	0	0	0	0	0	0	17	0	0	0	0
TGGCCACGCAGGTTCTTTAATTGGAGATGATCAAATTTATAATGTTATTGTTACAGCTCATGCTTTTGTAATAATTTTTTTCATAGTTATACCTATTTTAATTGGAGGATTTGGAAATTGATTAGTACACCGTACCCTGGTCCTG	Arthropoda	Insecta	Diptera	Chironomidae	Gymnometriocnemus	kamimegavirgus	99.21		0	0	0	0	0	0	0	0	0	0	0	0	0	0	0	0	0	0	0	0	0	0	0	0	0	0	0	0	0	0	0	0	0	0	0	0	0	0	0	0	0
TAATCAACCAGGTTCATTCTTAGGAAATGACCAAATTTACAATGTAATTGTTACATCTCATGCATTTGTTATAATTTTTTTTATAGTTATACCTATTATAATTGGAGGATTTGGAAATTGATTAGTTCACCGTACCCTGGTCCTG	Arthropoda	Insecta	Hemiptera	Cicadellidae	Oncopsis	flavicollis	98.37		0	0	0	0	0	0	0	0	0	0	0	0	0	0	0	0	0	0	0	0	0	0	0	0	0	0	0	0	0	0	0	0	0	0	0	0	0	0	0	0	0
AATAGTGGGAACTTCTTTAAGATTATTAATTCGAGCTGAATTAGGTAACCCAGGATCACTAATTGGAGACGATCAAATTTATAATACTATTGTAACTGCCCATGCTTTTATTATAATTTTTTTTATGGTAATACCTACTATAATT	Arthropoda	Insecta	Lepidoptera	Geometridae	Menophra	abruptaria	99.31		0	0	0	0	0	0	0	0	0	0	0	0	0	0	0	0	0	0	0	0	0	0	0	0	0	0	0	0	0	0	0	0	0	0	0	0	0	0	0	0	0
AGGAAACCCTGGATCCTTAATTGGTGATGATCAAATTTATAATACTATTGTTACAGCACATGCTTTTATTATAATTTTCTTTATAGTTATACCTATTATAATTGGAGGATTTGGAAATTGATTAGTTCACCGTACCCTGGTCCTG	Arthropoda	Insecta	Lepidoptera						0	0	0	0	0	0	0	0	0	0	0	0	0	0	0	0	0	0	0	0	0	0	0	0	0	0	0	0	0	0	0	0	0	0	0	0	0	0	0	0	0
GAATAGTAGAAACTTCTTTAGGATTATTAATTCGTGCAGAATTAGGTAACCCTGGATCATTAATTGAAGATGATCAAATTTATAAAACTATTGTAACAGCTATGCTTTTATTATAATTTTTTTTATAGTTATGCCAATTATAATT	Arthropoda	Insecta	Lepidoptera	Ypsolophidae	Ypsolopha	parenthesella	97.14		0	0	0	0	0	0	0	0	0	0	0	0	0	0	0	0	0	0	0	0	0	0	0	0	0	0	0	0	0	0	0	0	0	0	0	0	0	0	0	0	0
AATAATTGGAACTTCTTTAAGAATTCTAATTCGAGCTGAATTAGGTCATGCAGGTTCCTTGATTGGTGATGATCAAATTTATAATGTAATTGTTACAGCTCACGCTTTTGTAATAATTTTTTTTATAGTTATACCTATTTTAATT	Arthropoda	Insecta	Diptera	Chironomidae	Smittia	sp.	100		0	0	0	0	0	16	0	0	0	0	0	0	0	0	0	0	0	0	0	0	0	0	0	0	0	0	0	0	0	0	0	0	0	0	0	0	0	0	0	0	0
AGGAACGTCATTAAGATTATTAATTCGAGCTGAATTAGGTAACCCTGGATCATTAATTGGGGATGATCAAATTTATAATACTATTGTTACTGCTCATGCATTTATTAAAATAAATAAAAAAATTATAGTCATACCAATTATAATT	No match								0	0	0	0	0	0	0	0	0	0	0	0	0	0	16	0	0	0	0	0	0	0	0	0	0	0	0	0	0	0	0	0	0	0	0	0	0	0	0	0	0
TGGACACCCTGGAGCTTTAATTGGAGATGATCAAATTTATAATGTGATTGTCACTGCTCATGCTTTTGTAATAATTTTTTTTATGGTAATACCTATTATAATCGGAGGATTTGGAAATTGATTAGTTCACCGTACCCTGGTCCTG	Arthropoda	Insecta	Diptera	Pediciidae	Pedicia	rivosa	100		0	0	0	0	0	0	0	0	0	0	0	0	0	0	0	0	0	0	2	0	0	0	0	0	0	0	0	0	0	0	0	0	0	0	0	0	0	0	0	0	14
AATAGTAGGAACCTCATTAAGATTATTAATTCGAGCTGAATTAGGTAACCCAGGGTCATTAATTGGAGATGATCAAATTTATAATACTATTGTTACAGCTCATGCATTTATCATAATTTTTTTTATAGTAATACCAATTATAATT	Arthropoda	Insecta	Lepidoptera	Geometridae	Macaria	loricaria	99.31		0	0	0	0	0	0	0	0	0	0	0	0	0	0	0	0	0	0	0	0	0	0	0	0	0	0	0	0	0	0	0	0	0	0	0	0	16	0	0	0	0
AGGAAATCCAGGATCTTTAATTGGAGATGATCAAATTTATAATACAATTGTCACAGCTCATGCTTTCATTATAATTTTTTTTATAGTTATACCTATTATAATTGGAGGATTTGGTAATTGATTAGTTCACCGTACCCTGGTCCTG	Arthropoda	Insecta	Lepidoptera	Nymphalidae	Nymphalis	antiopa	100		0	0	0	0	0	0	0	0	0	0	0	0	0	0	0	0	0	0	0	0	0	0	0	0	0	0	0	0	0	0	0	0	0	0	0	0	0	16	0	0	0
AGGAAATCCAGGATCATTAATTGGAGATGATCAAATTTATAATACTATTGTAACAGCACATGCATTTATTATAATTTTCTTTATAGTTATACCAATTATAATTGGAGGATTTGGTAATTGATTAGTACACCGTACCCTGGTCCTG	Arthropoda	Insecta	Lepidoptera	Tortricidae	Pandemis	cerasana	99.21		0	0	0	0	0	0	0	0	0	0	0	0	0	0	0	0	0	0	0	0	0	0	0	0	0	0	0	0	0	0	0	0	0	0	0	0	0	0	0	0	0
CATGGATGAAGAATTTCAAAGGGAAACAGGACCAAACCGGTTTTCATTTAATGATTTGGCTTATGCCACCAATAATTTTAACAATGAAGACAAGCTAGGCCAAGGAGGATTTGGTAATTGATTAGTACACCGTACCCTGGTCCTG	No match								0	0	0	0	0	0	0	0	0	0	0	0	0	0	0	0	0	0	0	0	0	0	0	0	0	0	0	0	0	0	0	0	0	0	0	0	0	0	0	0	0
AGGGAATCCTGGATCATTAATCGGAAATGATCAAATTTATAATACTATTGTTACAGCTCATGCATTTATCATAATTTTTTTTATAGTTATACCAATTATAATTGGAGGATTTGGAAATTGATTAGTTCACCGTACCCTGGTCCTG	No match								0	0	0	0	0	0	0	0	0	0	0	0	0	0	0	0	0	0	0	0	0	0	0	0	0	0	0	0	0	0	0	0	0	0	0	0	0	0	0	0	0
AAGACAACCAGGAATATTTATTGGTAATGACCAAATTTATAATGTAATTGTTACAGCACATGCTTTTATTATAATTTTTTTTATAGTAATACCTATTATAATTGGAGGATTTGGTAATTGATTAGTACACCGTACCCTGGTCCTG	Arthropoda	Insecta	Diptera	Culicidae	Ochlerotatus	sp.	99.19		0	0	0	0	0	0	0	0	0	0	0	0	0	0	0	0	0	0	0	0	0	0	0	0	0	0	0	0	0	0	0	0	0	0	0	0	0	0	0	0	0
AATAGTTGGAACTTCTTTAAGCTTATTAATTCGCGCAGAATTAGGAATCCCTGGATCTTTAATTGGAGATGACCAAATTTATAACACTATTGTAACAGCTCATGCTTTTATTATAATTTTTTTTATGGTTATACCTATTATAATT	Arthropoda	Insecta	Lepidoptera	Notodontidae	Pheosia	gnoma	100		0	0	0	0	0	0	0	0	0	0	0	0	0	0	0	0	0	0	0	0	0	0	0	0	0	0	0	0	0	0	0	0	0	0	0	0	0	0	0	0	0
AGGTCAGCCTGGGAGATTTATTGGTGATGATCAACTTTATAATGTTATTGTGACTGCGCATGCGTTTGTTATAATTTTTTTTATGGTAATACCTATTTTAATCGGAGGATTTGGTAATTGATTAGTTCACCGTACCCTGGTCCTG	Arthropoda	Arachnida	Araneae	Araneidae	Araneus	marmoreus	98.41		0	0	0	0	0	0	0	0	0	0	0	0	0	0	0	0	0	0	0	0	0	0	0	0	0	0	0	0	0	0	0	0	0	0	0	0	0	0	0	0	0
GAATAGTAGGAACTTCATTAAGATTATTATTTTGAGCTGAATTAGGTAACCCTGGATCATTAATTGGAGATGATCAAATTTATAATACTATCGTTACTGCTCACTCATTTATTATAAAAAAAATATAGTAATACCAATTATAATT	No match								0	0	0	0	0	0	0	0	0	0	0	0	15	0	0	0	0	0	0	0	0	0	0	0	0	0	0	0	0	0	0	0	0	0	0	0	0	0	0	0	0
AATAGTAGGAACTTCATTAAGATTATTATTTTGAGCTGAATTAGGTAACCCTGGATCATTAATTGGAGATGATCAAATTTATAATACTATCGTTACTGCTCACTCATTTATTATAATTTTTTTCATAGTAATACCAATTATAATT	No match								0	0	0	0	0	0	0	0	0	0	0	0	15	0	0	0	0	0	0	0	0	0	0	0	0	0	0	0	0	0	0	0	0	0	0	0	0	0	0	0	0
AATAATTGGAACTTCTTTAAGTTTATTAATTCGAGCTGAATTAGGTAATCCTGGATCTTTAATTGGAGATGACCAAATTTATAATACTATTGTAACAGCTCATGCTTTTATTATAATTTTTTTTATAGTTATACCAATTATAATT	Arthropoda	Insecta	Lepidoptera	Yponomeutidae	Swammerdamia	compunctella	100		0	0	0	0	0	0	0	0	0	0	0	0	0	0	0	0	0	0	0	0	0	0	0	0	0	0	0	0	0	0	0	0	15	0	0	0	0	0	0	0	0
AATAATTGGAACTTCCCTAAGATTATTAATTCGAGCTGAATTAGGAAATCCTGGTTCATTAATCGGAGATGATCAAATTTACAATACTATTGTAACTGCGCATGCCTTTATTATAATTTTTTTTATAGTTATACCTATTATAATT	Arthropoda	Insecta	Lepidoptera	Tortricidae	Hedya	nubiferana	100		0	0	0	0	0	0	0	0	0	0	0	0	0	0	0	0	0	0	0	0	0	0	0	0	0	0	0	0	0	0	0	0	0	0	15	0	0	0	0	0	0
AGGTACAACGCTATCTTTGCTAATTCGTCTAGAATTAGCAACACCTGGCAATCAGCTTTTGCTAGGCAATCATCAATTATATAACGTGATTGTTACATCACATGCATTTATAATGATCTTTTTCATGGTAATGCCTATTTTAATA	No match								0	0	0	0	0	0	0	0	0	0	0	0	0	0	0	0	0	0	0	0	0	0	0	0	0	0	0	0	0	0	0	0	0	0	0	0	0	0	0	0	0
TATAATTGGTACTTCTTTAAGATTATTAATTCGTGCTGAATTAGGAAATCCAGGATCTTTAATTGGTGATGATCAAATTTATAATACTATTGTAACTGCCCATGCTTTTATTATAATTTTTTTTATGGTTATGCCAATTATAATT	Arthropoda	Insecta	Lepidoptera	Tortricidae	Epinotia	gimmerthaliana	100		0	0	0	0	0	0	0	0	0	0	0	0	0	0	0	0	0	0	0	0	0	0	0	0	0	0	0	0	0	0	0	0	0	0	0	0	0	0	0	0	0
AATAATAGGAACTTCTTTAAGAATATTAATTCGATTAGAATTAGGAACAATTAATACTTTAATTGGAAATGACCAAATTTATAATATTATTGTTACAAGACATGCATTTATTATAATTTTTTTTATAGTTATGCCAATTATAATT	No match								0	0	0	0	0	0	0	0	0	0	0	0	0	0	0	0	0	0	0	0	0	0	0	0	0	0	0	0	0	0	0	0	0	0	0	0	0	0	0	0	0
AATAGTAGGAACACCTTTAAGATTATTAATCCGAGCAGAATTAGGAAATCCTGGTTCATTAATTGGAAATGATCAAATTTATAACACTATTGTTACAGCTCATGCATTTATTATAATTTTTTTCATAGTAATACCAATTATAATT	Arthropoda	Insecta	Lepidoptera	Elachistidae	Elachista	albifrontella	97.9		0	0	0	0	0	0	0	0	0	0	0	0	0	0	0	0	0	0	0	0	0	0	0	0	0	0	0	0	0	0	0	0	0	0	0	0	0	0	0	0	0
GGTACTTTATTATCAGTTCTAATAAGTTTAGAATTATTACGCTCCTGGTAATAGATTTTTTCAAGGAAATCATCAATTATATAATGTTGTTGTAACAGCACATGCTTTATTAATGATTTTTTTTATGGTAATGCCTATTTTAATT	No match								0	0	0	0	0	0	0	0	0	0	0	0	0	0	0	0	0	0	0	0	0	0	0	0	0	0	0	0	0	0	0	0	0	0	0	0	0	0	0	0	0
AATAATTGGAACTTCTTTAAGATTATTAATTCGAGCTGAATTAGGAAATCCAGGATCACTAATTGGTGACGATCAAATTTATAACACTATTGTAACTGCTCATGCTTTTATTATAATTTTTTTTATAGTAATACCTATTATAATT	Arthropoda	Insecta	Lepidoptera	Tortricidae	Apotomis	turbidana	99.31		0	0	0	0	0	14	0	0	0	0	0	0	0	0	0	0	0	0	0	0	0	0	0	0	0	0	0	0	0	0	0	0	0	0	0	0	0	0	0	0	0
AATAATTGGAACTTCTTTAAGTTTATTAATTCGAACTGAATTAGGAAACCCAGGTTCTTTAATTGGAAATGATCAAATTTATAATACAATTGTAACAGCTCATGCTTTTATTATAATTTTTTTTATAGTAATACCAATTATAATT	Arthropoda	Insecta	Lepidoptera	Coleophoridae	Coleophora	betulella	100		0	0	0	0	0	0	0	0	0	0	0	0	0	0	14	0	0	0	0	0	0	0	0	0	0	0	0	0	0	0	0	0	0	0	0	0	0	0	0	0	0
TTTAATTGGATCTTCACTTAGAATATTAATTCGTCTTGAATTAAGACAAATTAATTCAATTATTAATAATAACCAATTATATAATGTAATTGTTACAATTCATGCATTTATTATAATTTTTTTTATAACAATACCTATTGTAATT	Arthropoda	Insecta	Hemiptera	Aphididae	Cinara	pruinosa	99.29		0	0	0	0	0	0	0	0	0	0	0	0	0	0	0	0	0	0	0	0	0	0	0	0	0	0	0	14	0	0	0	0	0	0	0	0	0	0	0	0	0
AGGAAACCCAGGATCTTTAATTGGAGATGATCAAATTTACAATACAATTGTTACAGCTCATGCTTTTATCATAATTTTTTTTATAGTCATACCAATTATAATTGGAGGATTTGGTAATTGATTAGTACACCGTACCCTGGTCCTG	Arthropoda	Insecta	Lepidoptera	Geometridae	Geometra	papilionaria	98.41		0	0	0	0	0	0	0	0	0	0	0	0	0	0	0	0	0	0	0	0	0	0	0	0	0	0	0	0	0	0	0	0	0	0	0	0	0	0	0	0	0
TAGGAAATCCGGGATCTTTAATCGGAGATGATCAAATTTATAATACTATTGTTACAGCTCATGCTTTTATTATAATTTTTTTCATAGTTATACCTATTATAATTGGAGGATTTGGAAATTGATTAGTTCACCGTACCCTGGTCCT	No match								0	0	0	0	0	0	0	0	0	0	0	0	0	0	0	0	0	0	0	0	0	0	0	0	0	0	0	0	0	0	0	0	0	0	0	0	0	0	0	0	0
AGGAAATCCCGGATCATTAATTGGTGATGATCAAATTTATAATACTATTGTAACTGCACATGCCTTTATTATAATTTTTTTTATAGTGATGCCCATTATAATTGGAGGATTTGGTAATTGATTAGTACACCGTACCCTGGTCCTG	Arthropoda	Insecta	Lepidoptera	Geometridae	Selenia	dentaria	98.41		0	0	0	0	0	0	0	0	0	0	0	0	0	0	0	0	0	0	0	0	0	0	0	0	0	0	0	0	0	0	0	0	0	0	0	0	0	0	0	0	0
AATAGTAGGAACATCATTAAGAATACTAATCCGAGCTGAATTAGGAACTCCTGGAACATTAATTGGAAATGATCAAATTTATAATGTTATTGTTACAGCTCATGCATTTGTTATAATTTTTTTCATAGTAATACCAATTATAATC	Arthropoda	Insecta	Hymenoptera	Xyelidae	Xyela	julii	99.31		0	0	0	13	0	0	0	0	0	0	0	0	0	0	0	0	0	0	0	0	0	0	0	0	0	0	0	0	0	0	0	0	0	0	0	0	0	0	0	0	0
AATAGTAGGAACTTCGCTGAGAATTTTAATTCGAGCTGAATTAGGACATCCAGGAGCATTAATTGGTGATGACCAAATTTATAATGTAATTGTTACTGCTCATGCATTTGTAATAATTTTTTTTATAGTTATACCTATTATAATT	Arthropoda	Insecta	Diptera	Hybotidae	Euthyneura	myrtilli	100		0	0	0	0	0	0	0	0	13	0	0	0	0	0	0	0	0	0	0	0	0	0	0	0	0	0	0	0	0	0	0	0	0	0	0	0	0	0	0	0	0
AATATTGGGGCTATCATTTAGAATACTAATTCGAACAGAATTAGGAATACCAGGATCAATAATTGGTGATGATCAAATTTATAACGTTATTGTAACATCCCACGCTTTTTTAATAATTTTTTTCATAGTTATACCAATCATAATT	Arthropoda	Insecta	Hymenoptera	Tenthredinidae	Rhogogaster	viridis	100		0	0	0	0	0	0	0	0	0	0	0	0	0	0	0	0	0	0	0	0	0	0	0	0	0	0	0	0	0	0	0	0	0	13	0	0	0	0	0	0	0
GAATAGTTGGAACTTCTTTAAGATTATTAATTCGAGCTGAGTTAGGAAATCCGGGATCACTAATTGGTGATGATCAAATTTATAACACTATTGTAACTGCTCATGCTTTTATTATAATTTTTTTATGGTAATACCTATTATAATT	Arthropoda	Insecta	Lepidoptera	Tortricidae	Apotomis	sp.	100		0	0	0	0	0	0	0	0	0	0	0	0	0	0	0	0	0	0	0	0	0	0	0	0	0	0	0	0	0	0	0	0	0	13	0	0	0	0	0	0	0
AATAGTAGGAACATCTTTAAGTTTATTAATTCGAACAGAATTAGGTAATCCAGGTTCATTAATTGGAGATGACCAAATTTATAATACTATTGTTACAGCTCATGCTTTTATTATAATTTTTTTTATAGTTATACCCATCATAATT	No match								0	0	0	0	0	0	0	0	0	0	0	0	0	0	0	0	0	0	0	0	0	0	0	0	0	0	0	0	0	0	0	0	0	0	0	0	13	0	0	0	0
AGGTCATCCAGGAGCTTTAATTGGAGATGATCAAATTTATAATGTAATTGTTACTGCACATGCTTTTGTAATAATTTTTTTTATAGTAATACCTATTATAATTGGAGGATTTGGTAATTGATTAGTACACCGTACCCTGGTCCTG	Arthropoda	Insecta	Diptera	Chloropidae			99.21		0	0	0	0	0	0	0	0	0	0	0	0	0	0	0	0	0	0	0	0	0	0	0	0	0	0	0	0	0	0	0	0	0	0	0	0	0	0	0	0	0
AGGAAATCCTGGATCTTTAATTGGAGATGACCAAATTTACAATACTATTGTAACTGCTCATGCTTTTATTATAATTTTCTTCATAGTTATACCTATTATAATTGGAGGATTTGGAAATTGATTAGTTCACCGTACCCTGGTCCTG	Arthropoda	Insecta	Lepidoptera	Geometridae	Ematurga	atomaria	98.41		0	0	0	0	0	0	0	0	0	0	0	0	0	0	0	0	0	0	0	0	0	0	0	0	0	0	0	0	0	0	0	0	0	0	0	0	0	0	0	0	0
AATACTAGGATTATCATTTAGAATAATTATTCGAACAGAATTAGGTACCCCAGGATCACTAATTGGAGATGATCAAATTTATAATGTAGTAGTAACCTCACATGCATTTTTAATAATTTTTTTTATAGTTATACCTATTATAATT	Arthropoda	Insecta	Hymenoptera	Cimbicidae	Trichiosoma	sp.	100		0	0	0	0	0	0	0	0	0	0	0	0	0	0	0	0	0	0	0	0	0	0	0	0	0	0	0	0	0	0	0	0	0	0	0	0	0	0	0	0	0
AATATTAGGAACATCAATAAGTTTAATTATTCGAATAGAATTAGGTAACCCAGGATTCTTAATTAATAATGACCAAATTTATAACTCTTTTGTGACAGCTCACGCTTTCATCATAATTTTTTTTATAGTTATACCCATCATAATT	Arthropoda	Insecta	Hymenoptera	Ichneumonidae	Smicroplectrus	jucundus	99.29		0	0	0	0	0	0	0	0	0	0	0	0	0	0	0	0	0	0	0	0	0	0	0	0	0	0	0	0	0	0	0	0	0	0	0	0	0	0	0	0	0
AATAGTAGGAACTTCATTAAGATTATTAATTCGAGCTGTATTAGGTAACCCTGGATCATTAATTGTAGATGATCAAATTTATAATACTATTGTTACTGCTCACGCATTTATTATAATGTTTTTTATAGTAATGCCAATTATATTT	No match								0	0	0	0	0	0	0	0	0	0	0	0	12	0	0	0	0	0	0	0	0	0	0	0	0	0	0	0	0	0	0	0	0	0	0	0	0	0	0	0	0
AGGATCTTCAGGTTCTTTAATTGGTGATGATCAAATTTATAATACAATTGTTACAGCTCACGCTTTTATCATAATTTTCTTTATAGTAATACCAATTATAATTGGAGGATTTGGTAATTGATTAGTTCACCGTACCCTGGTCCTG	Arthropoda	Insecta	Lepidoptera	Lasiocampidae	Poecilocampa	populi	99.21		0	0	0	0	0	0	0	0	0	0	0	0	0	0	0	0	0	0	0	0	0	0	0	0	0	0	0	0	0	3	0	0	0	0	0	0	0	0	0	0	0
TATAGTAGGAACTTCTCTTAGTTTATTAATCCGAGCTGAATTAGGAAATCCAGGATCATTAATTGGAAATGATCAAATTTATAATACTATTGTTACAGCTCATGCTTTTATTATAATTTTTTTTATAGTTATACCAATCATAATT	No match								0	0	0	0	0	0	0	0	0	0	0	0	0	0	0	0	0	0	0	0	0	0	0	0	0	0	0	0	0	0	0	0	0	0	0	0	0	0	0	0	0
AGGATCTTCAGGTTCTTTAATTGGTGATGATCAAATTTATAATACAATTGTTACAGCTCACGCTTTTATCATAATTTTCTTTATAGTAATACCAATTATAATTGGAGGATTTGGTAATTGATTAGTACACCGTACCCTGGTCCTG	Arthropoda	Insecta	Lepidoptera	Lasiocampidae	Poecilocampa	populi	98.41		0	0	0	0	0	0	0	0	0	0	0	0	0	0	0	0	0	0	0	0	0	0	0	0	0	0	0	0	0	0	0	0	0	0	0	0	0	0	0	0	0
GATAGTAGGAACTTCTTTAAGAATTCTTATTCGAGCTGAACTTGGGCATGCAGGGTCTTTAATTGGAGACGACCAAATTTATAATGTAATTGTTACTGCACACGCCTTTGTAATTAATTTTTTTATAGTTATACCTATTATAATT	Arthropoda	Insecta	Diptera	Chironomidae	Synorthocladius	semivirens	97.92		0	0	0	0	0	0	0	0	0	0	0	0	0	0	0	0	0	0	0	0	0	0	0	0	0	0	0	0	0	0	0	0	0	0	0	0	0	0	0	0	0
AATTTTAGGATTTTCAATAAGTTTAATTATTCGTTTAGAATTAGGAATACCAGGAAGTTTAATTGGTAATGATCAAATTTATAATAGAGTAGTAACTTCTCATGCTTTTATTATAATTTTTTTTATAGTAATACCAGTAATAATT	Arthropoda	Insecta	Hymenoptera	Braconidae	Diolcogaster	minuta	100		0	0	0	0	0	0	0	0	0	0	0	0	0	0	0	0	0	0	0	0	0	0	0	0	0	0	0	0	0	0	0	0	0	0	0	0	0	0	0	0	0
AATGTTAGGGTTATCATTTAGAATATTAATTCGAACAGAATTAGGTATACCAGGGTCAATAATTGGTGATGATCAAATTTATAACGTAATTGTTACATCTCATGCATTTTTAATAATTTTCTTTATAGTTATACCTATTATAATT	Arthropoda	Insecta	Hymenoptera	Tenthredinidae	Euura	anthracina	100		0	0	0	0	0	0	0	0	0	0	0	0	0	0	0	0	0	0	0	0	0	0	0	0	0	0	0	0	0	0	0	0	0	0	0	0	0	0	0	0	0
AATACTAGGATTATCATTTAGAATAATTATTCGAACAGAATTAGGTACTCCAGGATCACTAATTGGAGATGATCAAATTTATAATGTAGTAGTAACTTCACATGCATTTTTAATAATTTTTTTTATAGTTATACCTATTATAATT	Arthropoda	Insecta	Hymenoptera	Cimbicidae	Trichiosoma	sp.	100		0	0	0	0	0	0	0	0	0	0	0	0	0	0	0	0	0	0	0	0	0	0	0	0	0	0	0	0	0	0	0	0	0	0	0	0	0	0	0	0	0
AATAGTAGGAACATCATTAAGAATATTAATTCGACTAGAATTAAGAACAATTTCTAATTTAATTGGTAATGATCAAATTTATAATGTTATTGTTACAGCTCATGCCTTTATTATAATTTTTTTTATAGTAATACCAATTTTAATT	Arthropoda	Insecta	Diptera	Cecidomyiidae			97.22		0	11	0	0	0	0	0	0	0	0	0	0	0	0	0	0	0	0	0	0	0	0	0	0	0	0	0	0	0	0	0	0	0	0	0	0	0	0	0	0	0
TCCTGGAAACCAATTTTTTTTAGGAAATCATCAATTATATAATGTCGTTGTCACGGCGCATGCTTTTTTAATGATTTTTTTTATGGTTATGCCAGTTTTAATTGGAGGATTTGGAAATTGATTAGTTCACCGTACCCTGGTCCTG	No match								0	0	0	0	0	0	0	0	0	0	0	0	0	6	0	0	0	0	0	0	0	0	0	0	0	0	0	0	0	0	0	0	0	0	0	0	0	0	0	5	0
GAATAGTAGAAACTTCTTTAAGATTATTAATTCGTGCAAATTTAGGTAACCCTGGATCATTAATTGGAGATGATCAAATTTATAAAACTATTGTAACAGCTATGCTTTTATTATAATTTTTTTTATAGTTATGCCAATTATAATT	No match								0	0	0	0	0	0	0	0	0	0	0	0	0	0	0	0	11	0	0	0	0	0	0	0	0	0	0	0	0	0	0	0	0	0	0	0	0	0	0	0	0
TATAGCAGGAACAGCAATAAGAGTATTGATTCGGATAGAATTAGGACAATCTGGTATATTTTTAGGAGATGATCATTTATATAATGTAGTGGTTACAGCTCATGCTTTTGTAATAATTTTTTTTATAGTAATACCAATTTTAATT	Arthropoda	Arachnida	Araneae	Clubionidae	Clubiona	subsultans	100		0	0	0	0	0	0	0	0	0	0	0	0	0	0	0	0	0	0	0	0	0	0	0	0	0	0	0	2	0	0	0	0	0	0	0	0	0	0	0	0	0
TGGAACCATGCTTTCGTTGTTTATTCGACTCGAATTGGCATATCCAGGGAATCAATTTTTTTTAGGAAATCATCAATTGTATAACGTAGTCGTTACTGCGCATGCGTTTATTATGATTTTTTTTATGGTAATGCCTATTCTAATC	No match								0	0	0	0	0	0	0	0	0	0	0	0	0	0	0	0	0	0	0	0	0	0	0	0	0	0	0	0	0	0	0	0	0	0	0	0	0	11	0	0	0
AATAATCGGAACTTCTTTAAGTATATTAATTCGAATTGAACTAGGCCATCCAGGATCTTTAATTGGAAATGATCAAATTTATAATGTAATTGTAACAGCTCATGCTTTTATTATAATTTTTTTTATAGTAATACCTATTATAATT	Arthropoda	Insecta	Diptera	Tachinidae	Cyzenis	jucunda	100		0	0	0	0	0	0	0	0	0	0	0	0	0	0	0	0	0	0	0	0	0	0	0	0	0	0	0	0	0	0	0	0	0	0	0	0	0	0	0	0	0
AGGAAACCCCGGTTCATTATTAGGAGATGATCAAATTTATAATACTATTGTTACAGCTCATGCTTTCATTATAATTTTCTTTATAGTTATACCAATCATAATTGGAGGATTTGGAAATTGATTAGTTCACCGTACCCTGGTCCTG	Arthropoda	Insecta	Lepidoptera	Tortricidae	Adoxophyes	orana	99.21		0	0	0	0	0	0	0	0	0	0	0	0	0	0	0	0	0	0	0	0	0	0	0	0	0	0	0	0	0	0	0	0	0	0	0	0	0	0	0	0	0
TATAGTAGGAACATCTTTAAGATTATTGATTCGAGCAGAATTAGGTAACCCTGGTTCGTTAATTGGTGATGACCAAATTTATAATACAATTGTTACTGCTCATGCTTTCATTATAATTTTTTTTATAGTTATACCTATTATAATT	Arthropoda	Insecta	Lepidoptera	Nepticulidae	Stigmella	lapponica	100		0	0	0	0	0	0	0	0	0	0	0	0	0	0	0	0	0	0	0	0	0	0	0	0	0	0	0	0	0	0	0	0	0	0	0	0	0	0	0	0	0
AATAGTAGGAACATCATTAAGAATCATAATTCGAGCTGAATTAGGTCATCCAGGTGCCTTAATTGGTGACGATCAAATTTATAATGTTATTGTAACTGCTCATGCATTTATTATAATTTTTTTTATAGTAATACCTATTATAATA	Arthropoda	Insecta	Diptera	Phoridae			100		0	0	0	0	0	0	0	0	0	0	0	0	0	0	0	0	0	0	0	0	0	0	0	0	0	0	0	0	0	0	0	0	0	0	0	0	0	0	0	0	0
AGGTAATCCTGGATCATTAATTGGAGATGATCAAATTTATAATACTATTGTAACAGCTCATGCTTTTATTATAATTTTTTTTATAGTTATGCCAATTATAATTGGAGGATTTGGAAATTGATTAGTTCACCGTACCCTGGTCCTG	Arthropoda	Insecta	Lepidoptera	Ypsolophidae	Ypsolopha	parenthesella	99.21		0	0	0	0	0	0	0	0	0	0	0	0	0	0	0	0	0	0	0	0	0	0	0	0	0	0	0	0	0	0	0	0	0	0	0	0	0	0	0	0	0
AATAGTAGGAACTTCCCTTAGTATCTTAATTCGAGCTGAATTAGGACATGCTGGTTCTTTAATTGGAGATGATCAAATTTATAACGTAATTGTCACTGCTCATGCTTTTGTAATAATTTTTTTTATAGTTATACCAATTTTAATT	Arthropoda	Insecta	Diptera	Chironomidae	Smittia	sp.	100		0	10	0	0	0	0	0	0	0	0	0	0	0	0	0	0	0	0	0	0	0	0	0	0	0	0	0	0	0	0	0	0	0	0	0	0	0	0	0	0	0
AGGAAACCCTGGTTCATTAATTGGAGACGATCAAATTTATAACGTAATTGTTACAGCTCATGCTTTTATTATAATTTTTTTTATAGTAATACCAATTATAATTGGAGGATTTGGAAATTGATTAGTTCACCGTACCCTGGTCCTG	Arthropoda	Insecta	Lepidoptera	Eriocraniidae	Eriocrania	semipurpurella	99.21		0	0	0	0	0	0	0	0	0	0	0	0	0	0	0	0	0	0	0	0	0	0	0	0	0	0	10	0	0	0	0	0	0	0	0	0	0	0	0	0	0
GGGGAACCCAGGGTCATTAATTGGAGATGATCAAATTTATAACACTATTGTGACAGCTCATGCTTTTATTATAATTTTTTTTATAGTTATACCCATCATAATTGGAGGATTTGGAAATTGATTAGTTCACCGTACCCTGGTCCTG	Arthropoda	Insecta	Lepidoptera	Geometridae	Crocallis	elinguaria	98.41		0	0	0	0	0	0	0	0	0	0	0	0	0	0	0	0	0	0	0	0	0	0	0	0	0	0	0	0	0	0	0	0	0	0	0	0	10	0	0	0	0
GAATAATTGGAACTTCTTTAAGATTATTAATTCGAGCTGAATTAGGAAACCCAGGATCTTTAATTGGAGATGATCAAATTTATAATACCATTGTAACTGCTCATGCTTTTATTATAATTTTTTCATAGTTATACCTATTATAATT	Arthropoda	Insecta	Lepidoptera	Geometridae	Hydriomena	furcata	98.6		0	0	0	0	0	0	0	0	0	0	0	0	0	0	0	0	0	0	0	0	0	0	0	0	0	0	0	0	0	0	0	0	0	0	0	0	0	0	0	0	0
AATAGTTGGAACTGCAATAAGTATTTTAATTCGGATAGAATTAGGACAATTAGGTAAATTTTTAGGTGATGATCATTTATATAATGTAATTGTTACAGCACATGCATTTGTTATAATTTTTTTTATAGTAATACCTATTTTAATT	Arthropoda	Arachnida	Araneae	Philodromidae	Philodromus	margaritatus	100		0	0	0	0	0	0	0	0	0	0	0	0	0	0	0	0	0	0	0	0	0	0	0	0	0	0	0	0	0	0	0	0	0	0	0	0	0	0	0	0	0
AATAGTTGGAACTTCATTAAGAATATTAATTCGATTTGAGTTAAGATCCCCCGGGACATTAATTGAAAATGATCAAATTTATAATGTAATTGTGACAGCTCATGCTTTTATTATAATTTTTTTTATAGTAATACCAATTATAATT	Arthropoda	Insecta	Diptera	Cecidomyiidae			100		0	0	0	0	0	0	0	0	0	0	0	0	0	0	0	0	0	0	0	0	0	0	0	0	0	0	0	0	0	0	0	0	0	0	0	0	0	0	0	0	0
AATAGTGGGAACCTCTTTAAGAATATTAATTCGAGCTGAATTAGGAAACCCAGGAGCCTTAATTGGTGATGATCAAATTTATAATGTTATTGTTACTGCACATGCATTTATTATAATTTTTTTTATAGTTATACCTATTATAATT	Arthropoda	Insecta	Coleoptera	Carabidae	Agonum	fuliginosum	100		0	0	0	0	0	0	0	0	0	0	0	0	0	9	0	0	0	0	0	0	0	0	0	0	0	0	0	0	0	0	0	0	0	0	0	0	0	0	0	0	0
AGGAACCTCAGGATCCCTAATCGGAGATGATCAAATTTATAATACAATTGTAACAGCTCATGCCTTTATTATAATTTTTTTTATAGTAATACCAATTATAATTGGAGGATTTGGTAATTGATTAGTACACCGTACCCTGGTCCTG	Arthropoda	Insecta	Lepidoptera	Lasiocampidae	Trichiura	crataegi	99.21		0	0	0	0	0	0	0	0	0	0	0	0	0	0	0	0	0	0	0	0	0	0	0	0	9	0	0	0	0	0	0	0	0	0	0	0	0	0	0	0	0
AGGTAATCCTGGCTCTTTAATTGGGGATGACCAAATTTACAACACTATTGTTACAGCACATGCTTTTATTATAATTTTTTTTATAGTTATACCAATTATAATTGGAGGATTTGGAAATTGATTAGTTCACCGTACCCTGGTCCTG	Arthropoda	Insecta	Lepidoptera	Geometridae	Operophtera	brumata	98.41		0	0	0	0	0	0	0	0	0	0	0	0	0	0	0	0	0	0	0	0	0	0	0	0	0	0	0	0	0	9	0	0	0	0	0	0	0	0	0	0	0
TATAGTAGGAACTTCTCTTAGTTTATTAATCCGAGCTGAATTAGGAAATCCAGGATCATTAATTGGAAATGATCAAATTTATAATACGATTGTAACAGCTCATGCTTTTATTATAATTTTTTTTATAGTTATACCTATTATAATT	No match								0	0	0	0	0	0	0	0	0	0	0	0	0	0	0	0	0	0	0	0	0	0	0	0	0	0	0	0	0	0	0	0	0	0	0	9	0	0	0	0	0
AGGTCATCCAGGAGCTTTAATTGGAGATGATCAAATTTATAATGTAATTGTTACTGCACATGCTTTTGTAATAATTTTTTTTATAGTAATACCTATTATAATTGGAGGATTTGGTAATTGATTAGTTCACCGTACCCTGGTCCTG	Arthropoda	Insecta	Diptera	Syrphidae			98.41		0	0	0	0	0	0	0	0	0	0	0	0	0	0	0	0	0	0	0	0	0	0	0	0	0	0	0	0	0	0	0	0	0	0	0	0	0	0	0	0	0
AATAGTGGGAACATCATTAAGTTTATTAATTCGAGCAGAATTAGGAACACCAGGATCTTTAATTGGTGATGATCAAATTTATAACACTATTGTAACAGCCCATGCATTTATTATAATTTTTTTCATAGTTATACCAATCATAATT	Arthropoda	Insecta	Lepidoptera	Geometridae	Lomaspilis	marginata	100		0	0	0	0	0	0	0	0	0	0	0	0	0	0	0	0	0	0	0	0	0	0	0	0	0	0	0	0	0	0	0	0	0	0	0	0	0	0	0	0	0
TATAATTGGTACTTCATTAAGTATCCTAATTCGAGCTGAATTAGGACATCCTGGATCATTAATTGGAGATGACCAAATTTATAATGTAATTGTAACTGCACATGCTTTTGTTATAATTTTTTTCATAGTAATACCTATTATAATT	Arthropoda	Insecta	Diptera	Tabanidae	Atylotus	fulvus	99.31		0	0	0	0	0	0	0	0	0	0	0	0	0	0	0	0	0	0	0	0	0	0	0	0	0	0	0	0	0	0	0	0	0	0	0	0	0	0	0	0	0
TATAATTGGAACTTCTTTAAGATTATTAATTCGAGCAGAATTAGGAAACCCAGGGTCTTTAATTGGAGATGACCAAATTTATAATACTATTGTAACAGCACATGCTTTTATTATAATTTTTTTTATAGTAATGCCTATTATAATT	Arthropoda	Insecta	Lepidoptera	Geometridae	Electrophaes	corylata	100		0	0	0	0	0	0	0	0	0	0	0	0	0	0	0	0	0	0	0	0	0	0	0	0	0	0	0	0	0	0	0	0	0	0	0	0	0	0	0	0	0
AATATTAGGATTATCATTTAGAATAATTATTCGAACAGAATTAGGTACTCCAGGATCACTAATTGGAGATGATCAAATTTATAATGTAGTAGTAACCTCACATGCATTTTTAATAATTTTTTTTATAGTTATACCTATTATAATT	Arthropoda	Insecta	Hymenoptera	Cimbicidae	Trichiosoma	sp.	100		0	0	0	0	0	0	0	0	0	0	0	0	0	0	0	0	0	0	0	0	0	0	0	0	0	0	0	0	0	0	0	0	0	0	0	0	0	0	0	0	0
AGGTCAAGTTGGTAAATTTTTAGGTGATGATCATTTATATAATGTAATTGTTACTGCTCATGCATTTGTTATGATTTTCTTTATAGTTATACCTGTTTTGATTGGAGGATTTGGTAATTGATTAGTACACCGTACCCTGGTCCTG	Arthropoda	Arachnida	Araneae	Philodromidae	Tibellus	sp.	99.21		0	0	0	0	0	0	0	0	0	0	0	0	0	0	0	0	0	0	0	0	0	0	0	0	0	0	0	0	0	0	0	0	0	0	0	0	0	0	0	0	0
AACTTCATTAAGATTATTAATTCGAGCTGATATAGGTAACACTGGATCATTAATTGGAGATGATCAAATTTATAATACTATTGTTACTGCTCACGACACATTTATTATATTTTTTTTATAGTAATACGTAATACCAATTATAATT	No match								0	0	0	0	0	0	0	0	0	0	0	0	8	0	0	0	0	0	0	0	0	0	0	0	0	0	0	0	0	0	0	0	0	0	0	0	0	0	0	0	0
ATAGTAGGAACTTCATTAAGATTATTATTTCGAGCTGAATTAGGTAACCCTGGATCATTAATTGGACATGATCAAATTTATAATACTATCGTTACTGCTCACTCATTTATTATAAAAAAAATATATAGTAATACCAATTATAATT	No match								0	0	0	0	0	0	0	0	0	0	0	0	0	0	8	0	0	0	0	0	0	0	0	0	0	0	0	0	0	0	0	0	0	0	0	0	0	0	0	0	0
AATAGTGGGAACATCTCTAAGTTTACTAATTCGAGCTGAATTAGGGAATCCTGGATCATTAATCGGAAATGATCAAATTTATAATACTATTGTTACAGCTCATGCATTTATCATAATTTTTTTTATAGTTATACCAATTATAGCT	Arthropoda	Insecta	Lepidoptera	Erebidae	Lymantria	dispar	100		0	0	0	0	0	0	0	0	0	0	0	0	0	0	0	0	0	0	0	0	0	0	0	0	0	0	0	0	0	0	0	0	0	0	0	8	0	0	0	0	0
GAATAGTTGGTACTTCTTTAAGTATATTAATTCGAGCTGAATTAGGTCATCCAGGAGCTTTAATTGGAGATGATCAAATTTATAATGTAATTGTTACTGCACATGCTTTTGTAATAATTTTTTTATAGTAATACCTATTATAATT	Arthropoda	Insecta	Diptera	Rhagionidae	Rhagio	scolopaceus	100		0	0	0	0	0	0	0	0	0	0	0	0	0	0	0	0	0	0	0	0	0	0	0	0	0	0	0	0	0	0	0	0	0	0	0	0	0	0	0	0	0
AATAATCGGAACCTCCTTAAGAATTTTGATTCGAGCAGAATTGGGCCATCCGGGAGCTTTAATTGGAAATGACCAAATTTATAATGTTATTGTAACAGCTCATGCCTTTGTCATAATTTTTTTTATAGTAATACCAATCATAATT	Arthropoda	Insecta	Diptera	Limoniidae	Ormosia	sp.	100		0	0	0	0	0	0	0	0	0	0	0	0	0	0	0	0	0	0	0	0	0	0	0	0	0	0	0	0	0	0	0	0	0	0	0	0	0	0	0	0	0
AGGAAATCCAGGATCTTTAATTGGTGACGATCAAATTTACAACACCATTGTTACAGCTCATGCTTTTATTATAATCTTTTTTATGGTTATACCTATTATAATTGGAGGATTTGGAAATTGATTAGTTCACCGTACCCTGGTCCTG	No match								0	0	0	0	0	0	0	0	0	0	0	0	0	0	0	0	0	0	0	0	0	0	0	0	0	0	0	0	0	0	0	0	0	0	0	0	0	0	0	0	0
GATATTAGGAACTTCCTTGAGACTTTTAATTCGAGCCGAACTTGGAAGACCAGGATCTTTAATCGGAAATGATCAAATCTACAATGTTATTGTAACTGCTCATGCTTTCATCATAATTTTTTTTATAGTTATGCCTATTATAATT	Arthropoda	Insecta	Coleoptera	Cantharidae	Malthodes	brevicollis	100		0	0	0	0	0	0	0	0	0	7	0	0	0	0	0	0	0	0	0	0	0	0	0	0	0	0	0	0	0	0	0	0	0	0	0	0	0	0	0	0	0
GAATAGTTGGAACATCATTAAGAATTTTAATTCGTGCTGAATTAAGACAACCAGGAATATTTATTGGTAATGACCAAATTTATAATGTAATTGTTACAGCACATGCTTTTATTATAATTTTTTTATAGTAATACCTATTATAATT	Arthropoda	Insecta	Diptera	Culicidae	Ochlerotatus	sp.	100		0	0	0	0	0	0	0	0	0	0	0	0	0	4	0	0	0	0	0	0	0	0	0	0	0	0	0	0	0	0	0	0	0	0	0	0	0	0	0	0	0
TAATCAACCAGGTTCATTCTTAGGAAATGACCAAATTTACAATGTAATTGTTACATCTCATGCATTTGTTATAATTTTTTTTATAGTTATACCTATTATAATTGGAGGATTTGGAAATTGATTAGTACACCGTACCCTGGTCCTG	Arthropoda	Insecta	Hemiptera	Cicadellidae	Oncopsis	flavicollis	97.62		0	0	0	0	0	0	0	0	0	0	0	0	0	0	0	0	0	0	0	0	0	0	0	0	0	0	0	0	0	0	0	0	0	0	0	0	0	0	0	7	0
TCCGGGTGCAGCTGTATTAGGAGGAGATTGACATTTATATAATGTAGCAGTAACTGCTCATGCATTTATAATGGTTTTCTTTTTAGTTATGCCTGTTATGATCGGAGGATTTGGTAATTGATTAGTTCACCGTACCCTGGTCCTG	No match								0	0	0	0	0	0	0	0	0	0	0	0	0	0	0	0	0	0	0	0	0	0	0	0	0	0	0	0	0	0	0	0	0	0	0	0	0	0	0	0	0
AGGAAATCCAGGATCTTTAATTGGTGACGATCAAATTTACAACACCATTGTTACAGCTCATGCTTTTATTATAATCTTTTTTATGGTTATACCTATTATAATTGGAGGATTTGGTAATTGATTAGTTCACCGTACCCTGGTCCTG	No match								0	0	0	0	0	0	0	0	0	0	0	0	0	0	0	0	0	0	0	0	0	0	0	0	0	0	0	0	0	0	0	0	0	0	0	0	0	0	0	0	0
TGGAATAGTAGGAACTTCATTAAGATTATTAATTCGAGCAGAATTAGGAAATCCAGGATCCTTAATTGGAGATGATCAAATTTATAATACTATTGTAACTGCTCATGGATTTGGAAATTGATTAGTTCACCGTACCCTGGTCCTG	Arthropoda	Insecta	Lepidoptera	Erebidae	Lithosia	quadra	100		0	0	0	0	0	0	0	0	0	0	0	0	0	0	0	0	0	0	0	0	0	0	0	0	0	0	0	0	0	0	0	0	0	0	0	0	0	0	0	0	0
AATAATAGGATCTTCATTAAGAATTTTAATTCGTTTAGAGTTAAGTCAAATTAATTCAATTATTAATAATAATCAATTATATAATGTAATTGTTACAATTCACGCTTTTATTATAATTTTCTTTATAACAATACCAATTGTTATT	Arthropoda	Insecta	Hemiptera	Aphididae	Eulachnus	agilis	100		0	0	0	0	0	0	0	0	0	0	0	0	0	0	0	0	0	0	0	0	0	0	0	0	0	0	0	0	0	0	0	0	0	0	0	0	0	0	0	0	0
GAATAGTTGGAACTTCCTTAAGATTATTAATTCGAACAGAATTAGGAATACCTGGCTCTTTAATTGGAAATGATCAAATTTATAATACAATTGTAACAGCACATGCTTTTATCATAATTTTTTTATAGTAATACCAATTATAATT	Arthropoda	Insecta	Lepidoptera	Incurvariidae	Incurvaria	pectinea	100		0	0	0	0	0	0	0	0	0	0	0	0	0	0	0	0	0	0	0	0	0	0	0	0	0	0	0	0	0	0	0	0	0	0	0	0	0	0	0	0	0
CATAGTTGGTACATCCTTGAGAATACTAATTCGAGCCGAATTAGGTAATCCAGGAACCTTGATTGGAAATGATCAAATTTATAACGTAATTGTTACAGCTCATGCTTTTATCATAATTTTCTTTATGGTAATGCCTATTATAATC	No match								0	0	0	0	0	0	0	0	0	0	0	0	0	0	0	0	0	0	0	0	0	0	0	0	0	0	0	0	0	0	0	0	0	0	0	0	0	0	0	0	0
TATAGTAGGAACATCTTTAAGTATTTTAATTCGAGCTGAATTAGGGCATGCTGGTTCCTTAATTGGAGATGATCAAATCTACAATGTAATTGTTACTGCCCATGCATTTGTTATAATTTTTTTTATAGTAATACCCATCTTAATT	Arthropoda	Insecta	Diptera	Chironomidae	Georthocladius	sp.	100		0	0	0	0	0	0	0	0	0	0	6	0	0	0	0	0	0	0	0	0	0	0	0	0	0	0	0	0	0	0	0	0	0	0	0	0	0	0	0	0	0
TGGAACGCTTTTATCCTTATTTATTAGGTTAGAATTAGCATACCCAGGAAATCAATTTTTTTTAGGAAATCATCAATTATATAATGTCGTAGTTACAGCCCATGCTTTTATTATGATTTTTTTTATGGTAATGCCAATTTTAATC	No match								0	0	0	0	0	0	0	0	0	0	0	0	0	0	0	0	6	0	0	0	0	0	0	0	0	0	0	0	0	0	0	0	0	0	0	0	0	0	0	0	0
TATAATTGGAACTTCTTTAAGTTTATTAATTCGAGCTGAATTAGGTAGTCCAGGATCATTAATTGGAGATGATCAAATTTATAATACTATTGTTACTGCTCATGCTTTTATTATAATTTTTTTTATAGTTATACCTATTATAATT	Arthropoda	Insecta	Lepidoptera	Tortricidae	Anopina	sp.	100		0	0	0	0	0	0	0	0	0	0	0	0	0	0	0	0	0	0	0	0	0	0	0	0	0	0	0	6	0	0	0	0	0	0	0	0	0	0	0	0	0
AATAGTAGGAACTTCATTGAGATTATTAATTCGAGCAGAATTAGGTAATCCAGGATCTTTAATTGGAGGTGATCAAATTTATAATACTATTGTAACTGCTCATGCTTTCATAATAATTTTTTTTATAGTTATACCAATTATAATT	No match								0	0	0	0	0	0	0	0	0	0	0	0	0	0	0	0	0	0	0	0	0	0	0	0	0	0	0	0	0	0	0	0	0	0	0	6	0	0	0	0	0
AGGACATCCTGGATCATTAATTGGTGATGACCAAATTTATAATGTAATCGTAACAGCACATGCTTTTGTAATAATTTTCTTTATAGTAATACCTATTATAATTGGAGGATTTGGAAATTGATTAGTACACCGTACCCTGGTCCTG	Arthropoda	Insecta	Diptera	Tabanidae	Hybomitra	sp.	99.21		0	0	0	0	0	0	0	0	0	0	0	0	0	0	0	0	0	0	0	0	0	0	0	0	0	0	0	0	0	0	0	0	0	0	0	0	0	0	6	0	0
AATAATTGGTACTTCTTTAAGATTGTTAATTCGAGCAGAATTAGGAAATCCTGGCTCACTAATCGGAGACGACCAAATTTATAACACTATCGTGACTGCTCATGCCTTTATTATAATTTTTTTTATAGTTATACCTATTATAATT	Arthropoda	Insecta	Lepidoptera	Tortricidae	Celypha	lacunana	100		0	0	0	0	0	0	0	0	0	0	0	0	0	0	0	0	0	0	0	0	0	0	0	0	0	0	0	0	0	0	0	0	0	0	0	0	0	0	0	0	0
TATAGTTGGAACTTCCCTTAGACTATTAATTCGAGCTGAATTAGGAAATCCAGGATCCTTAATTGGAGATGACCAAATTTATAATACTATTGTAACAGCTCATGCTTTTATTATAATTTTCTTTATAGTTATACCTATTATAATT	Arthropoda	Insecta	Lepidoptera	Tortricidae	Epinotia	signatana	97.92		0	0	0	0	0	0	0	0	0	0	0	0	0	0	0	0	0	0	0	0	0	0	0	0	0	0	0	0	0	0	0	0	0	0	0	0	0	0	0	0	0
ATAGTTGGAACATCTTTAAGAATATTAATTCGAGCTGAATTAGGTAACCCTGGAACTTTAATTGGAAATGACCAAATTTATAATGTAATTGTTACAGCCCATGCTTTCATCATAATTTTTTTTATGGTAATACCTATCATAATTG	No match								0	0	0	0	0	0	0	0	0	0	0	0	0	0	0	0	0	0	0	0	0	0	0	0	0	0	0	0	0	0	0	0	0	0	0	0	0	0	0	0	0
AATAATTGGAACTTCTTTAAGAATATTAATTCGATTAGAACTAAGAACTCCTTCAGCTTTAATTGGAAATGATCAAATTTATAATGTAATTGTCACAGCTCATGCATTTATTATAATTTTCTTTATAGTAATACCTATTATAATA	Arthropoda	Insecta	Diptera	Cecidomyiidae			98.58		0	0	0	0	0	0	0	0	0	0	0	0	0	0	0	0	0	0	0	0	0	0	0	0	0	0	0	0	0	0	0	0	0	0	0	0	0	0	0	0	0
AATAGTTGGAACTTCTTTAAGACTATTAATTCGAGCTGAATTAGGAAGCCCAGGATCTCTTATTGGAGATGATCAAATTTATAATACTATTGTAACAGCTCATGCTTTTATTATAATTTTTTTTATAGTTATACCCATTATAATT	Arthropoda	Insecta	Lepidoptera	Geometridae	Heterothera	serraria	100		0	0	0	0	0	0	0	0	0	0	0	0	0	0	0	0	0	0	0	0	0	0	0	0	0	0	0	0	0	0	0	0	0	0	0	0	0	0	0	0	0
AATAGTAGGTATAATACTTAGTATAATCATTCGTATTGAACTTAATCAACCAGGTTCATTCTTAGGAAATGACCAAATTTACAATGTAATTGTTACATCTCATGCATTTGTTATAATTTTTTTATTAGTTATACCTATTATAATT	Arthropoda	Insecta	Hemiptera	Cicadellidae	Oncopsis	flavicollis	98.61		0	0	0	0	0	0	0	0	0	0	0	0	0	0	0	0	0	0	5	0	0	0	0	0	0	0	0	0	0	0	0	0	0	0	0	0	0	0	0	0	0
TAATCAACCAGGTTCATTCTTAGGAAATGACCAAATTTACAATGTAATTGTTACATCTCATGCATTTGTTATAATTTTTTTTATAGTTATACCTATTATAATTGGAGGATTTGGTAATTGATTAGTTCACCGTACCCTGGTCCTG	Arthropoda	Insecta	Hemiptera	Cicadellidae	Oncopsis	flavicollis	97.56		0	0	0	0	0	0	0	0	0	0	0	0	0	0	0	0	0	0	0	0	0	0	5	0	0	0	0	0	0	0	0	0	0	0	0	0	0	0	0	0	0
AATAGTTGGAACTTCCCTAAGATTATTAATTCGAGCTGAACTTGGTAATCCTGGTTCTCTTATTGGAGATGATCAAATTTATAATACTATTGTTACAGGTCATGCCTTTATTATAATTTTTTTTATAGTTATACCTATTATAATT	Arthropoda	Insecta	Lepidoptera	Pyralidae	Galleria	mellonella	99.31		0	0	0	0	0	0	0	0	0	0	0	0	0	0	0	0	0	0	0	0	0	0	0	0	0	0	0	0	0	0	0	0	0	0	0	0	0	0	0	0	0
AGGTAATCCTGGCTCTTTAATTGGGGATGACCAAATTTACAACACTATTGTTACAGCACATGCTTTTATTATAATTTTTTTTATAGTTATACCAATTATAATTGGAGGATTTGGAAATTGATTAGTACACCGTACCCTGGTCCTG	Arthropoda	Insecta	Lepidoptera	Geometridae	Operophtera	brumata	99.21		0	0	0	0	0	0	0	0	0	0	0	0	0	0	0	0	0	0	0	0	0	0	0	0	0	0	0	0	0	0	0	0	0	0	0	0	0	0	0	0	0
GAATAGTGGGTATAATACTCAGTATAATTATTCGTATTGAACTTAATCAACCAGGTTCATTCTTAGGAAATGACCAAATTTATAATGTAATTGTTACATCTCATGCATTTGTTATAATTTTTTTATAGTTATACCAATTATAATT	Arthropoda	Insecta	Hemiptera	Cicadellidae	Oncopsis	tristis	100		0	0	0	0	0	0	0	0	0	0	0	0	0	0	0	0	0	0	0	0	0	0	0	0	0	0	0	0	0	0	0	0	0	0	0	0	0	0	0	0	0
AATAATAGGACTTTCATTTAGAATAATTATTCGTACAGAATTAAGTTCAGTAGGGTCATTAATTAAAGATGATCAAATTTATAATACAATTGTTACATCACATGCATTTTTAATAATTTTTTTTATAGTTATACCTATTATAATT	Arthropoda	Insecta	Hymenoptera	Argidae	Arge	sp.	100		0	0	0	0	0	0	0	0	0	0	0	0	0	0	0	0	0	0	0	0	0	0	0	0	0	0	0	0	0	0	0	0	0	0	0	0	0	0	0	0	0
TATGGTTGGATCCAGCTTAAGTATCCTAATTCGTTTAGAATTAAGTCAACCCGGATTATTCCTAGAAGATGACCAAACCTATAATGTCATTGTAACTGCCCATGCATTTATCATAATTTTCTTTATAATTATACCAATCATAATT	Arthropoda	Insecta	Psocodea	Psocidae	Psococerastis	gibbosa	100		0	0	0	0	0	0	0	0	0	0	0	0	0	0	0	0	0	0	0	0	0	0	0	0	0	0	0	0	0	0	0	0	0	0	0	0	0	0	0	0	0
ATTAATTGGATCTTCAATAAGTATATTAATTCGAATTGAATTAAGATCCCCTTATTCATTAATTAAAAATGATCAATTATATAATTCATTAGTAACCTCTCATGCTTTAATTATAATTTTTTTTATAATTATACCTTTAATATTA	Arthropoda	Insecta	Hymenoptera	Platygastridae			100		0	0	0	0	0	0	0	0	0	0	0	0	0	0	0	0	0	0	0	0	0	0	0	0	0	0	0	0	0	0	0	0	0	0	0	0	0	0	0	0	0
AATAGTAGGAACTTCTTTAAGTATTTTAATTCGAGCTGAATTAGGACACCCAGGAGCATTAATTGGAGATGATCAAATTTATAATGTAATTGTAACAGCTCATGCTTTTATTATAATTTTTTTTATGGTAATACCAATTATAATT	Arthropoda	Insecta	Diptera	Fanniidae	Fannia	polychaeta	100		0	0	0	0	0	0	0	0	0	0	0	0	0	0	0	0	0	0	0	0	0	0	0	0	0	0	0	0	0	0	0	0	0	0	0	0	0	0	0	0	0
AGGTCATCCTGGGAGATTTATTGGTGATGATCAACTTTATAATGTTATTGTGACTGCGCATGCGTTTGTTATAATTTTTTTTATGGTAATACCTATTTTAATCGGAGGATTTGGTAATTGATTAGTTCACCGTACCCTGGTCCTG	Arthropoda	Arachnida	Araneae	Araneidae	Araneus	marmoreus	98.41		0	0	0	0	0	0	0	0	0	0	0	0	0	0	0	0	0	0	0	0	0	0	0	0	0	0	0	0	0	0	0	0	0	0	0	0	0	0	0	0	0
GAATAGTAGGAACTTCCTTAAGATTATTAATTCGAACAGAATTAGGAATACCTGGATCTTTAATTGGAAATGATCAAATTTATAACACAATTGTAACAGCACGTGCTTTTATTATAATTTTTTTATAGTAATACCAATTATAATT	Arthropoda	Insecta	Lepidoptera	Incurvariidae	Incurvaria	pectinea	97.2		0	4	0	0	0	0	0	0	0	0	0	0	0	0	0	0	0	0	0	0	0	0	0	0	0	0	0	0	0	0	0	0	0	0	0	0	0	0	0	0	0
AGGAAACCCCGGTTCATTATTAGGAGATGATCAAATTTATAATACTATTGTTACAGCTCATGCTTTCATTATAATTTTCTTTATAGTTATACCAATCATAATTGGAGGATTTGGTAATTGATTAGTTCACCGTACCCTGGTCCTG	Arthropoda	Insecta	Lepidoptera	Tortricidae	Adoxophyes	orana	98.41		0	0	0	0	0	0	0	0	4	0	0	0	0	0	0	0	0	0	0	0	0	0	0	0	0	0	0	0	0	0	0	0	0	0	0	0	0	0	0	0	0
AAAGAATAGGAGTCCCCCAGAGGATCTTGCCTTTGATAGATGTATGGATGACGAATTTCAAAGGGGAACAGGAGCAAAGAGATTCTCATTTAAAGAATTGGCTCATGCCACCAATAATTTCAATGGTGAAGAGAAGCTCGGCCAA	No match								0	0	0	0	0	0	0	0	0	0	0	0	0	0	0	4	0	0	0	0	0	0	0	0	0	0	0	0	0	0	0	0	0	0	0	0	0	0	0	0	0
AATAATTGGAACTTCTTTAAGAATATTAATTCGATTAGAATTAAGAACACCTGGAAATATAATTGGAAATGATCAAATTTATAATGTTTTAGTAACTGCTCATGCATTTATTATAATTTTCTTTATAGTAATGCCCATTTTAATT	Arthropoda	Insecta	Diptera	Cecidomyiidae			100		0	0	0	0	0	0	0	0	0	0	0	0	0	0	0	0	0	0	0	0	0	0	0	0	0	0	4	0	0	0	0	0	0	0	0	0	0	0	0	0	0
AATAGTGGGAACTTCATTAAGAATTATTATTCGAGCAGAATTAGGACATCCAGGAGCCTTAATTGGGGATGACCAGATTTATAATGTAATTGTAACAGCTCATGCTTTTGTTATAATTTTTTTTATAGTTATGCCAATTATAATT	Arthropoda	Insecta	Diptera	Limoniidae			98.61		0	0	0	0	0	0	0	0	0	0	0	0	0	0	0	0	0	0	0	0	0	0	0	0	0	0	0	4	0	0	0	0	0	0	0	0	0	0	0	0	0
AATAGTAGGAACTTCTTTAAGAATACTAATTCGAGCAGAATTAGGACACCCAGGAACTTTTATTGGAGATGATCAAATTTATAATGTAATTGTTACTGCTCATGCTTTTATTATAATTTTTTTTATAGTAATGCCCATTTTAATT	Arthropoda	Insecta	Diptera	Chironomidae	Tanytarsus	ejuncidus	100		0	0	0	0	0	0	0	0	0	0	0	0	0	0	0	0	0	0	0	0	0	0	0	0	0	0	0	0	0	0	0	4	0	0	0	0	0	0	0	0	0
TATAGTAGGGACATCTTTAAGAATTCTTATTCGAGCTGAATTAGGTCATGCTGGTTCATTAATTGGTGATGATCAAATTTATAATGTAATTGTTACAGCTCATGCTTTTGTAATAATTTTTTTTATAGTTATACCTATTTTAATT	Arthropoda	Insecta	Diptera	Chironomidae	Cricotopus	sp.	97.22		0	0	0	0	0	0	0	0	0	0	0	0	0	0	0	0	0	0	0	0	0	0	0	0	0	0	0	0	0	0	0	0	0	0	0	4	0	0	0	0	0
TAATCAACCAGGTTCATTCTTAGGAAATGACCAAATTTACAATGTAATTGTTACATCTCATGCATTTGTTATAATTTTTTTTATAGTTATACCCATCTTAATTGGAGGATTTGGAAATTGATTAGTACACCGTACCCTGGTCCTG	No match								0	0	0	0	0	0	0	0	0	0	0	0	0	0	0	0	0	0	0	0	0	0	0	0	0	0	0	0	0	0	0	0	0	0	0	0	0	0	0	0	0
TATAGTGGGAACTTCTCTAAGATTACTAATTCGGGCAGAATTAGGATCTTCAGGTTATTTAATTGGTGATGATCAAATTTATAATACAATTGTTACAGCTCACGCTTTTATCATAATTTTCTTTATAGTAATACCAATTATAATT	Arthropoda	Insecta	Lepidoptera	Lasiocampidae	Poecilocampa	populi	97.22		0	0	0	0	0	0	0	0	0	0	0	0	0	0	0	0	0	0	0	0	0	0	0	0	0	0	0	0	0	0	0	0	0	0	0	0	0	0	0	0	0
ATAGTTGGAACATCCCTAAGAATGCTAATTCGAGCCGAATTAGGTAATCCTGGAACCTTAATTGGAAATTATCAAATTTACAATGTAATTGTTACAGCACATGCTTTTATCATAATTTTTTTTATAGTAATGCATATTATAACTG	No match								0	0	0	0	0	0	0	0	0	0	0	0	0	0	0	0	0	0	0	0	0	0	0	0	0	0	0	0	0	0	0	0	0	0	0	0	0	0	0	0	0
GAATAGTGGGAACATCTCTAAGTTTACTAATTCGAGCTGAATTAGGGAATCCTGGATCATTAATCGGAAATGATCAAATTTATAATACTATTGTTATAGCTCATGCATTTATCATAATTTTTTTATAGTTATACCAATTATAATT	Arthropoda	Insecta	Lepidoptera	Erebidae	Lymantria	dispar	99.3		0	0	0	0	0	0	0	0	0	0	0	0	0	0	0	0	0	0	0	0	0	0	0	0	0	0	0	0	0	0	0	0	0	0	0	0	0	0	0	0	0
TTGGAACGTTATTATCTTTATTAATACGTTTGGAATTAGCTTATCCTGGAAACCAATTTTTTTAGGAAATCATCAATTATATAATGTCGTTGTCACGGCGCATGCTTTTTTAATGATTTTTTTTATGGTTATGCCAGTTTTAATT	No match								0	0	0	0	0	0	0	0	0	0	0	0	0	0	0	0	0	0	0	0	0	0	0	0	0	0	0	0	0	0	0	0	0	0	0	0	0	0	0	0	0
AATAGTGGGCACGTCACTTAGAATGCTAATTCGAGCAGAACTAGGGTGCCCTAATGCATTAATTGGGGACGATCAGATCTACAATGTAATTGTTACAGCACATGCATTTATTATAATTTTCTTTATAGTAATACCGATCATAATT	Arthropoda	Insecta	Diptera	Sciaridae	Bradysia	nitidicollis	100		0	0	0	0	0	0	0	0	0	0	0	0	0	0	0	0	0	0	0	0	0	0	0	0	0	0	0	0	0	0	0	0	0	0	0	0	0	0	0	0	0
TTGGAACAATTTTATCATTATTAATTCGGCTTGAATTAGCATATCCAGGAAATCAATTTTTGGTGGAAATCATCAATTGTATAATGTAGTAGTTACAGCTCATGCTTTTTTAATGATTTTTTTTATGGTTATGCCAGTTTTGATT	No match								0	0	0	0	0	0	0	0	0	0	0	0	0	0	0	0	0	0	0	0	0	0	0	0	0	0	0	0	0	0	0	0	0	0	0	0	0	0	0	0	0
AGGTAATCCAGGAACTTTAATTGGAAATGATCAAATTTATAATGTAATTATTATAGCTCATGCTTTTATCATAATTTTATTTGTAGTAATACCTATTATAATCGGAGGATTTGGTAATTGATTAGTACACCGTACCCTGGTCCTG	No match								0	0	0	0	0	0	0	0	0	0	0	0	0	0	0	0	0	0	0	0	0	0	0	0	0	0	0	0	0	0	0	0	0	0	0	0	0	0	0	0	0
AATAGTAGGAACATCACTAAGATTATTAATTCGAGCTGAATTAGGTAACCCTGGATCATTAATTGGAAATGATCAAATTTACAATACAATTGTAACAGCTCACGCTTTTATTATAATTTTTTTTATAGTTATACCTATTATAATT	Arthropoda	Insecta	Lepidoptera	Yponomeutidae	Cedestis	gysseleniella	100		0	3	0	0	0	0	0	0	0	0	0	0	0	0	0	0	0	0	0	0	0	0	0	0	0	0	0	0	0	0	0	0	0	0	0	0	0	0	0	0	0
AATATTAGGTTTATCATTTAGAATATTAATTCGAACAGAATTAGGAATACCAGGATCAATAATTGGAGATGATCAAATTTATAACGTAATTGTTACATCTCATGCCTTTTTAATGATTTTCTTTATAGTTATACCTATTATAATT	Arthropoda	Insecta	Hymenoptera	Tenthredinidae	Nematus	sp.	100		0	3	0	0	0	0	0	0	0	0	0	0	0	0	0	0	0	0	0	0	0	0	0	0	0	0	0	0	0	0	0	0	0	0	0	0	0	0	0	0	0
AGGAAACCCTGGATCATTAATTGGTGATGACCAAATTTATAATACTATTGTAACTGCTCATGCATTTATTATAATCTTTTTTATAGTAATACCAATTATAATTGGAGGATTTGGTAATTGATTAGTTCACCGTACCCTGGTCCTG	Arthropoda	Insecta	Lepidoptera	Tortricidae	Exapate	congelatella	98.41		0	0	0	0	0	0	0	0	3	0	0	0	0	0	0	0	0	0	0	0	0	0	0	0	0	0	0	0	0	0	0	0	0	0	0	0	0	0	0	0	0
AGGACACCCCGGTGCTTTAATTGGGGATGACCAAATTTATAATGTAATTGTTACTGCTCATGCATTTGTAATAATTTTCTTTATAGTAATACCAATTATAATTGGAGGATTTGGAAATTGATTAGTACACCGTACCCTGGTCCTG	Arthropoda	Insecta	Diptera	Chloropidae			98.99		0	0	0	0	0	0	0	0	0	0	0	0	0	0	0	0	0	0	0	0	0	0	3	0	0	0	0	0	0	0	0	0	0	0	0	0	0	0	0	0	0
AATAGTTGGGACAGCAATAAGAGTATTAATTCGAATAGAATTAGGTCAAGTAGGTAAATTTTTAGGTGATGATCATTTATATAATGTGATTGTAACTGCTCATGCTTTTGTTATAATTTTTTTTATAGTAATACCTATTTTAATT	Arthropoda	Arachnida	Araneae	Philodromidae	Philodromus	cespitum	99.29		0	0	0	0	0	0	0	0	0	0	0	0	0	0	0	0	0	0	0	0	0	0	0	0	0	0	0	0	0	0	0	0	0	3	0	0	0	0	0	0	0
AATATTAGGATTATCATTTAGAATATTAATTCGAACAGAATTAGGAATACCAGGATCTTTAATTGGTGATGATCAAATTTATAATGTAATTGTTACTTCTCATGCTTTTTTAATAATTTTTTTTATAGTAATACCAATTATAATT	Arthropoda	Insecta	Hymenoptera	Tenthredinidae	Rhogogaster	sp.	100		0	0	0	0	0	0	0	0	0	0	0	0	0	0	0	0	0	0	0	0	0	0	0	0	0	0	0	0	0	0	0	0	0	0	0	0	0	0	0	3	0
ATGGCAGACGGGTTTTGTGATTTATGGTACGATTTAATTCAAAATTAGTATTTTAGAGTCTTTGAGGTTGGAGATTACAAATTTCTGATTAAAATCCAGACAATCAAGGTGGCCAAGAGGTCAATATATTGGAAATGGGTGGCTG	No match								0	0	0	0	0	0	0	0	0	0	0	0	0	0	0	0	0	0	0	0	0	0	0	0	0	0	0	0	0	0	0	0	0	0	0	0	0	0	0	0	0
GAATAATTGGAACTTCATTAAGAATTTTAATTCGAGCAGAGCTTGGTCATCCGGGGCATTAATTGGAGATGACCAAATCTATAATGTTATTGTAACAGCTCATGCATTTATTATAATTTTCTTTATAGTAATACCTATTATAATT	Arthropoda	Insecta	Diptera	Tipulidae	Tipula	sintenisi	100		0	0	0	0	0	0	0	0	0	0	0	0	0	0	0	0	0	0	0	0	0	0	0	0	0	0	0	0	0	0	0	0	0	0	0	0	0	0	0	0	0
TATAATTGGAACTTCACTAAGTTTATTAATTCGAGCTGAATTAGGAAACCCCGGATCATTAATTGGAGATGATCAAATCTATAATACTATTGTCACAGCACATGCATTTATTATAATCTTTTTTATGGTTATACCTATTATAATT	No match								0	0	0	0	0	0	0	0	0	0	0	0	0	0	0	0	0	0	0	0	0	0	0	0	0	0	0	0	0	0	0	0	0	0	0	0	0	0	0	0	0
GAATAGTAGGTATAATACTTAGTATAATCATTCGTATTGAACTTAATCAACCAGGTTCATTCTTAGGAAATGACCAAATTTACAATGTAATTGTTACATCTCATGCATTTGTTATAATTTTTTTATAGTTATACCTATTATAATT	Arthropoda	Insecta	Hemiptera	Cicadellidae	Oncopsis	flavicollis	100		0	0	0	0	0	0	0	0	0	0	0	0	0	0	0	0	0	0	0	0	0	0	0	0	0	0	0	0	0	0	0	0	0	0	0	0	0	0	0	0	0
GAATAGTTGGAACTTCATTAAGTATATTAATTCGAGCCGAACTTGGACACCCTGGAGCTTTAATTGGAGATGATCAAATTTATAATGTGATTGTCACTGCTCATGCTTTTGTAATAATTTTTTTATGGTAATACCTATTATAATC	Arthropoda	Insecta	Diptera	Pediciidae	Pedicia	rivosa	100		0	0	0	0	0	0	0	0	0	0	0	0	0	0	0	0	0	0	0	0	0	0	0	0	0	0	0	0	0	0	0	0	0	0	0	0	0	0	0	0	0
AATAGTAGGTACTTCATTAAGTATTATAATTCGAGCTGAACTAGGACATCCTGGTGCTTTAATTGGAGATGATCAAATTTATAATGTGATTGTCACTGCTCACGCTTTTATTATAATTTTCTTTATAGTTATACCTATTATAATA	Arthropoda	Insecta	Diptera	Phoridae	Megaselia	sp.	100		0	0	0	0	0	2	0	0	0	0	0	0	0	0	0	0	0	0	0	0	0	0	0	0	0	0	0	0	0	0	0	0	0	0	0	0	0	0	0	0	0
AATAGTAGGAACTTCTCTTAGGATATTAATTCGATTAGAATTAAGAACTATTAGAAATTTAATTGGTAATGATCAAATTTACAATGTTATTGTAACAGCTCACGCATTTATTATAATTTTTTTTATAGTAATACCAATTTTAATC	Arthropoda	Insecta	Diptera	Cecidomyiidae			97.33		0	0	0	0	0	0	0	0	0	0	2	0	0	0	0	0	0	0	0	0	0	0	0	0	0	0	0	0	0	0	0	0	0	0	0	0	0	0	0	0	0
CCCTGGAAATCAATTTTTTTTAGGAAATCACCAGCTTTATAACGTAGTGGTAACGGCACACGCCTTTATTATGATTTTTTTCATGGTCATGCCAATTTTAATTGGAGGATTTGGAAATTGATTAGTACACCGTACCCTGGTCCTG	No match								0	0	0	0	0	0	0	0	0	0	0	0	0	2	0	0	0	0	0	0	0	0	0	0	0	0	0	0	0	0	0	0	0	0	0	0	0	0	0	0	0
TATAGTGGGGACGGCAATAAGAGTGTTGATTCGAATTGAATTAGGACAGCCAGGAAGATTTATAGGTGATGATCAACTTTATAATGTTATTGTAACTGCGCATGCGTTTGTAATAATTTTTTTTATAGTAATGCCAATTTTAATT	Arthropoda	Arachnida	Araneae	Araneidae	Araneus	alsine	100		0	0	0	0	0	0	0	0	0	0	0	0	0	0	0	0	0	0	0	0	0	0	0	0	0	0	0	0	0	0	0	0	0	0	0	0	0	0	0	0	0
CATAGTCGGAACTTCACTAAGAATACTTATTCGAGCAGAATTAGGTCACCCAGGATCCCTTATTGGAGATGACCAAATTTATAATGTAATTGTAACAGCTCATGCCTTTGTTATAATTTTTTTTATGGTTATGCCTATTATAATT	Arthropoda	Insecta	Diptera	Simuliidae	Simulium	sp.	99.31		0	0	0	0	0	0	0	0	0	0	0	0	0	0	0	0	0	0	0	0	0	0	0	0	0	0	0	0	0	0	0	0	0	0	0	0	0	0	0	0	0
TATAGTTGGAACTGCTATAAGAGTATTAATTCGTGTTGAATTAGGACAACCTGGAAGTTTTATGGGAGATGATCAGTTATATAATGTTATTGTAACAGCACATGCTTTTGTAATAATTTTTTTTATAGTAATACCTATTTTGATT	Arthropoda	Arachnida	Araneae	Theridiidae	Theridion	varians	100		0	0	0	0	0	0	0	0	0	0	0	0	0	0	0	0	0	0	0	0	0	0	0	0	0	0	0	0	0	0	0	0	0	0	0	0	0	0	0	0	0
TATAGTAGGGACAGCCATAAGAGTATTAATTCGAGTTGAATTAGGACAAATTAGAAGAGTTTTAGGAAATGATCAACTTTATAATGTAATTGTTACTTCTCATGCTTTTGTAATAATCTTTTTTATAGTAATACCTATTTTAATT	Arthropoda	Arachnida	Araneae	Linyphiidae	Pityohyphantes	phrygianus	100		0	0	0	0	0	0	0	0	0	0	0	0	0	0	0	0	0	0	0	0	0	0	0	0	0	0	0	0	0	0	0	0	0	0	0	0	0	0	0	0	0
AATATTAGGTTTATCATTTAGAATAATTATTCGAACTGAATTAGGTACACCAGGATCTTTAATTGGAAATGATCAAATTTATAATGTTGTAGTTACTTCTCATGCATTTTTAATAATTTTCTTTATAGTAATACCTATTATAATT	Arthropoda	Insecta	Hymenoptera	Cimbicidae	Cimbex	femoratus	100		0	0	0	0	0	0	0	0	0	0	0	0	0	0	0	0	0	0	0	0	0	0	0	0	0	0	0	0	0	0	0	0	0	0	0	0	0	0	0	0	0
AATAGTGGGGACTTCTTTAAGAATATTAATTCGATTAGAATTAGGAACAATTAATACTTTAATTGGAAATGATCAAATTTATAATATTATTGTTACAAGACATGCATTTATTATAATTTTTTTTATAGTTATACCAATTATAATT	Arthropoda	Insecta	Diptera	Cecidomyiidae	Aprionus	spiniger	100		0	0	0	0	0	0	0	0	0	0	0	0	0	0	0	0	0	0	0	0	0	0	0	0	0	0	0	0	0	0	0	0	0	0	0	0	0	0	0	0	0
AATAATTGGCACATCTCTTAGTATCTTAATTCGAACAGAATTAGGCCAACCTGGATCATTAATTGGAGATGATCAAATTTTTAATGTAATTGTCACAGCTCATGCTTTTGTAATAATTTTTTTTATGGTTATACCTATCTTAATT	Arthropoda	Insecta	Siphonaptera	Ceratophyllidae	Ceratophyllus	sp.	99.31		0	0	0	0	0	0	0	0	0	0	0	0	0	0	0	0	0	0	0	0	0	0	0	0	0	0	0	0	0	0	0	0	0	0	0	0	0	0	0	0	0
[truncated: 54 more columns]
