# Supplementary material for: Exploring and validating observations of non‐local species in eDNA samples
Source: Ecol Evol. 2023 Oct 14;13(10):e10612. doi: 10.1002/ece3.10612 (PMC10576249; doi:10.1002/ece3.10612)
Supplement: Supplementary file 6 — Appendix S6 [file ECE3-13-e10612-s001.xlsx]

## Sheet: Supplementary Material 5
Exploring and validating observations of non-local species in eDNA samples
Coen Westerduin, Marko Suokas, Tuukka Petäjä, Ulla Saarela, Seppo Vainio, Marko Mutanen
Supporting Information 5. Sequences, samples and abundances for all occurrences of non-local species in later sequencing batches. Assigned codes are given for any sequences identical to those found in the original 2017 data.									Sample#	425	428	432	440	455	539	548	559	566	579	592	608	626	938	773	775	873	931	933	1459	1410	1428
									Type	Pied flycatcher	Pied flycatcher	Blue tit	Pied flycatcher	Pied flycatcher	Willow tit	Willow tit	Willow tit	Great tit	Blue tit	Great tit	Great tit	Willow tit	Willow tit	Pied flycatcher	Pied flycatcher	Great tit	Crested tit	Crested tit	Great tit	Great tit	Pied flycatcher
									Date	2018-07-06	2018-07-04	2018-07-08	2018-06-24	2018-07-05	2018-06-17	2018-06-07	2018-06-15	2018-06-12	2018-06-16	2018-06-08	2018-06-09	2018-06-08	2019-06-06	2019-07-16	2019-07-13	2019-06-16	2019-05-19	2019-05-16	2019-06-28	2020-07-08	2019-07-07
									Batch	2	2	2	2	2	2	2	2	2	2	2	2	2	3	4	4	4	4	4	4	5	5
Sequence	Phylum	Class	Order	Family	Genus	Species	Match%	Prior observation (if any)
GAATGGTAGGAACCCCATAAGATTATTAATTCGAGCTGAATTAGGTAATCCAGGATCTTTAATTGGCGATGATCAAATTTACAATACTATTGTAACAGCTCATGCTTTTATTATAATTTTTTTTATAGTTATGCCAATTATAATT	Arthropoda	Insecta	Lepidoptera	Erebidae	Catocala	conjuncta	99.29			0.117456
GTATAGTAGGAACTTCTCTTAGTTATTAATCCGAGCTGAATTAGGAAATCCAGGATCATTAATTGGAAATGATCAAATTTATAATACGATTGTAACAGCTCATGCTTTTATTATAATTTTCTTTATAGTTATACCAATTATAATT	Arthropoda	Insecta	Lepidoptera	Erebidae	Lymantria	monacha	100						0.0584109
AATAGTGGGAACATCTCTAAGTTTACTAATTCGAGCTGAATTAGGGAATCCTGGATCATTAATCGGAAATGATCAAATTTATAATACTATTGTTACAGCTCATGCATTTATCATAATTTTTTTTATAGTTATACCTATTATAATT	Arthropoda	Insecta	Lepidoptera	Erebidae	Lymantria	dispar	99.31	11f			0.0617422			0.00986671
GTATAGTTGGAACATCATTAAGATATTAATTCGAGCTGAATTAGGTAATCCCGGATCTTTAATTGGCAACGATCAAATTTATAATACTATTGTTACAGCCCATGCTTTTATTATAATCTTTTTTATAGTAATACCTATTATAATT	Arthropoda	Insecta	Lepidoptera	Erebidae	Ocneria	rubea	100									0.0151731
GAATAATTGGAACTTCTTTAAGTTATTAATTCGAGCAGAATTAGGGACCCCAGGATCATTAATTGGGGATGACCAAATTTATAATACTATTGTCACTGCTCATGCCTTTATTATAATTTTTTTTATAGTTATACCTATCATAATT	Arthropoda	Insecta	Lepidoptera	Notodontidae	Stauropus	fagi	100						0.0184681
AATACTAGGAACATCTTTAAGAATTCTAATTCGAATAGAATTAGGAACACCAGGATCTTTAATTGGAGATGATCAAATTTATAATACCATCGTGACAGCTCATGCTTTTATCATAATTTTTTTTATAGTAATACCTATTATAATT	Arthropoda	Insecta	Lepidoptera	Lycaenidae	Satyrium	esculi	99.31														0.0134975
AATAATTGGAACTTCTTTAAGTTTATTAATTCGAGCAGAATTAGGTACCCCAGGATCATTAATTGGGGATGACCAAATTTATAATACTATTGTCACTGCTCATGCCTTTATTATAATTTTTTTTATAGTTATACCTATCATAATT	Arthropoda	Insecta	Lepidoptera	Notodontidae	Stauropus	fagi	99.31						0.0125984
GAATAGTAGGAACATCTTTAAGATATTAATTCGAGCTGAATTAGGTAACCCTGGGTCTTTAATTGGAGATGATCAAATTTATAACACTATTGTTACAGCACATGCTTTTATTATAATTTTTTTTATAGTAATACCTATTATAATT	Arthropoda	Insecta	Lepidoptera	Depressariidae	Agonopterix	arctica	100											0.0125723
TATAGTTGGAACATCATTAAGATTATTAATTCGAGCTGAATTAGGTAATCCCGGATCTTTAATTGGCAACGATCAAATTTATAATACTATTGTTACAGCCCATGCTTTTATTATAATCTTTTTTATAGTAATACCTATTATAATT	Arthropoda	Insecta	Lepidoptera	Erebidae	Ocneria	rubea	100	16b												0.0139602
AATAGTAGGAACTTCATTAAGATTATTAATTCGAGCTGAATTAGGTAACCCCGGATCTTTAATTGGAGATGATCAAATTTATAATACTATTGTTACAGCTCATGCTTTTATTATAATTTTTTTTATAGTTATACCAATCATAATT	Arthropoda	Insecta	Lepidoptera	Erebidae	Catocala	nymphagoga	100	7j				0.00598592					0.00633464
AATAGTAGGAACTTCCTTAAGATTATTAATTCGAGCCGAATTAGGAAATCCCGGATCTTTAATTGGAGATGATCAAATTTATAATACTATTGTTACAGCACATGCTTTTATTATAATTTTTTTTATAGTTATACCTATTATAATT	Arthropoda	Insecta	Lepidoptera	Noctuidae	Rileyiana	fovea	100	18b											0.00140293
AATAGTAGGAACATCTCTAAGTTTACTAATTCGAGCTGAATTAGGGAATCCTGGATCATTGATCGGAAATGATCAAATTTATAATACTATTGTTACAGCTCATGCATTTATCATAATTTTTTTTATAGTTATACCAATTATAATT	Arthropoda	Insecta	Lepidoptera	Erebidae	Lymantria	dispar	100					0.0114437
GTATAGTTGGAACATCATTAAGATATTAATTCGAGCTGAATTAGGTAATCCCGGATCTTTAATTGGCAACGATCAAATTTATAATACTATTGTTACAGCCCATGCTTTTATTATAATCTTTTTTATAGTTATACCTATTATAATT	Arthropoda	Insecta	Lepidoptera	Erebidae	Ocneria	rubea	99.3								0.00482087
AATAGTGGGAACATCTCTAAGTTTACTAATTCGAGCTGAATTAGGGAATCCTGGATCATTAATCGGAAATGATCAAATTTATAATACTATTGTTACAGCTCATGCATTTATCATAATTTTTTTTATAGTTATACCAATTATAATT	Arthropoda	Insecta	Lepidoptera	Erebidae	Lymantria	dispar	100	11d
AATAGTAGGAACTTCATTAAGATTATTAATTCGAGCAGAATTAGGAAATCCAGGATCCTTAATTGGAGATGATCAAATTTATAATACTATTGTAACTGCTCATGCTTTTATTATAATTTTTTTTATGGTTATACCTATTATAATT	Arthropoda	Insecta	Lepidoptera	Erebidae	Lithosia	quadra	100	10									0.00327654
AATAGTGGGAACATCTCTAAGTTTACTAATTCGAGCTGAATTAGGAAATCCTGGATCATTAATCGGAAATGATCAAATTTATAATACTATTGTTACAGCTCATGCATTTATCATAATTTTTTTTATAGTTATACCAATTATAATT	Arthropoda	Insecta	Lepidoptera	Erebidae	Lymantria	dispar	100	11i														0.00124146
TTTGATCAGGAATAGTGGGAACATCTCTAAGTTTACTAATTCGAGCTGAATTAGGGAATCCTGGATCATTAATCGGAAATGATCAAATTTATAATACTATTGTTACAGCTCATGCATTTATCATAATTTTTTTTATAGTTATACCTATTATAATT	Arthropoda	Insecta	Lepidoptera	Erebidae	Lymantria	dispar	99.31	11f															0.00446267
GCAGGAATAGTAGGAACTTCATTAAGATTATTAATTCGAGCTGAATTAGGTAACCCCGGATCTTTAATTGGAGATGATCAAATTTATAATACTATTGGTACAGCTCATGCTTTTATTATAATTTTTTTTATAGTTATACCAATCATAATT	Arthropoda	Insecta	Lepidoptera	Erebidae	Catocala	nymphagoga	99.33																						0.0576985
TCAGGAATAGTGGGAACATCTCTAAGTTTACTAATTCGAGCTGAATTAGGGAATCCTGGATCATTAATCGGAAATGATCAAATTTATAATACTATTGTTACAGCTCATGCATTTATCATAATTTTTTTTATAGTTATACCAATTATAATT	Arthropoda	Insecta	Lepidoptera	Erebidae	Lymantria	dispar	100	11d																					0.0566898
TCAGGTATAGTTGGAACATCATTAAGATTATTAATTCGAGCTGAATTAGGTAATCCCGGATCTTTAATTGGCAACGATCAAATTTATAATACTATTGTTACAGCCCATGCTTTTATTATAATCTTTTTTATAGTAATACCTATTATAATT	Arthropoda	Insecta	Lepidoptera	Erebidae	Ocneria	rubea	100	16b
GAATTAGGTAATCCTGGATCTTTAATTGGAGATGATCAAATTTATAATACTATTGTTACAGCACATGCTTTTATTATAATTTTTTTTATAGTAATACCTATTATAATTGGAGGATTTGGAAATTGATTAGTACACCGTACCCTGGTCCTG	Arthropoda	Insecta	Lepidoptera	Depressariidae	Agonopterix	assimilella	99.24																	0.00192362	0.0032874			0.00572768
GAATTAGGTAATCCTGGATCTTTAATTGGAGATGATCAAATTTATAATACTATTGTTACAGCACATGCTTTTATTATAATTTTTTTTATAGTAATACCTATTATAATTGGAGGATTTGGAAATTGATTAGTTCACCGTACCCTGGTCCTG	Arthropoda	Insecta	Lepidoptera	Depressariidae	Agonopterix	liturosa	99.24
GAATTAGGAACCCCCGGATCTTTAATTGGAGATGACCAAATTTACAATACTATTGTAACAGCTCATGCTTTTATTATAATTTTTTTTATAGTAATACCTATTATAATTGGAGGATTTGGAAATTGATTAGTACACCGTACCCTGGTCCTG	Arthropoda	Insecta	Lepidoptera	Geometridae	Chloroclystis	metallospora	100																			0.00441696
TGAATTAGGTAATCCTGGATCTTTAATTGGAGATGATCAAATTTATAATACTATTGTTACAGCACATGCTTTTATTATAATTTTTTTTATAGTAATACCTATTATAATTGGAGGATTTGGAAATTGATTAGTACACCGTACCCTGGTCCT	Arthropoda	Insecta	Lepidoptera	Depressariidae	Agonopterix	assimilella	99.24																				0.00167919
TTTGATCTGGTATAGTAGGAACTTCTCTTAGTTTATTAATCCGAGCTGAATTAGGAAATCCAGGATCATTAATTGGAAATGATCAAATTTATAATACGATTGTAACAGCTCATGCTTTTATTATAATTTTCTTTATAGTTATACCTATTATAATT	Arthropoda	Insecta	Lepidoptera	Erebidae	Lymantria	monacha	99.35																							0.0061009	0.00455712
